# Supplementary material for: 4-Bromo-2H-1,3-oxazine-2,6(3H)-dione
Source: Acta Crystallogr Sect E Struct Rep Online. 2009 Sep 5;65(Pt 10):o2355. doi: 10.1107/S1600536809034631 (PMC2970500; doi:10.1107/S1600536809034631)
Supplement: Supplementary file 1 [file e-65-o2355-sup1.cif]

##############################################################################
###                                                                        ###
###        Electronic paper (Acta Crystallographica Section E)             ###
###                                                                        ###
##############################################################################
#                                                                            #
# This CIF contains the data in a paper accepted for publication in Acta     #
# Crystallographica Section E. It conforms to the requirements of Notes      #
# for Authors for Section E, and has been peer reviewed under the auspices   #
# of the IUCr Commission on Journals.                                        #
#                                                                            #
# Full details of the Crystallographic Information File format               #
# are given in the paper "The Crystallographic Information File (CIF):       #
# a New Standard Archive File for Crystallography" by S. R. Hall, F. H.      #
# Allen and I. D. Brown [Acta Cryst. (1991), A47, 655-685].                  #
#                                                                            #
# The current version of the core CIF dictionary is obtainable from          #
# ftp://ftp.iucr.org/pub/cif_core.dic. The current version number is 2.4.    #
#                                                                            #
# Software is freely available for graphical display of the structure(s) in  #
# this CIF.  For information consult the CIF home page http://www.iucr.org/  #
# cif/home.html                                                              #
#                                                                            #
# This file may be used for bona fide research purposes within the           #
# scientific community so long as proper attribution is given to the journal # 
# article from which it was obtained.                                        #
#                                                                            #
##############################################################################
                                             
data_global
_audit_creation_method     SHELXL-97
_journal_date_recd_electronic     2009-08-17
_journal_date_accepted     2009-08-28
_journal_name_full     'Acta Crystallographica, Section E'
_journal_year     2009
_journal_volume     65
_journal_issue     10
_journal_page_first     o2355
_journal_page_last     o2355
_journal_paper_category     QO
_journal_coeditor_code     LH2885
_publ_contact_author_name     'Margaret E. Kastner'
_publ_contact_author_address
;
Department of Chemistry
Bucknell University
Lewisburg
PA 17837
USA
;
_publ_contact_author_email     kastner@bucknell.edu
_publ_contact_author_fax     5705771739
_publ_contact_author_phone     5705771452
_publ_section_title
;
4-Bromo-2<i>H</i>-1,3-oxazine-2,6(3<i>H</i>)-dione
;
loop_
    _publ_author_name
    _publ_author_address
    'Parrish, Damon'
;
Department of Chemistry
Bucknell University
Lewisburg
PA 17837
USA
;
    'Tivitmahaisoon, Parcharee'
;
Department of Chemistry
Bucknell University
Lewisburg
PA 17837
USA
;
    'Rehberg, Gretchen M.'
;
Department of Chemistry
Bucknell University
Lewisburg
PA 17837
USA
;
    'Kastner, Margaret E.'
;
Department of Chemistry
Bucknell University
Lewisburg
PA 17837
USA
;
_exptl_absorpt_process_details     'SHELXTL (Sheldrick, 2008)'
data_I
_chemical_name_systematic
;
4-Bromo-2<i>H</i>-1,3-oxazine-2,6(3<i>H</i>)-dione
;
_chemical_name_common     '4-bromo-3-oxauracil'
_chemical_formula_moiety     'C4 H2 Br N O3'
_chemical_formula_sum     'C4 H2 Br N O3'
_chemical_formula_iupac     'C4 H2 Br N O3'
_chemical_formula_weight     191.98
_chemical_melting_point     ?
_symmetry_cell_setting     'orthorhombic'
_symmetry_space_group_name_H-M     'P 2 21 21'
_symmetry_space_group_name_Hall     'P 2bc 2'
loop_
    _symmetry_equiv_pos_as_xyz
    'x, y, z'
    'x, -y, -z'
    '-x, -y+1/2, z+1/2'
    '-x, y+1/2, -z+1/2'
_cell_length_a     7.8913(12)
_cell_length_b     11.8481(16)
_cell_length_c     12.264(2)
_cell_angle_alpha     90.00
_cell_angle_beta     90.00
_cell_angle_gamma     90.00
_cell_volume     1146.6(3)
_cell_formula_units_Z     8
_cell_measurement_reflns_used     25
_cell_measurement_theta_min     10.36
_cell_measurement_theta_max     13.14
_cell_measurement_temperature     293(2)
_exptl_crystal_description     'clear plate'
_exptl_crystal_colour     'colorless'
_exptl_crystal_size_max     0.45
_exptl_crystal_size_mid     0.20
_exptl_crystal_size_min     0.10
_exptl_crystal_density_diffrn     2.224
_exptl_crystal_density_meas     2.21
_exptl_crystal_density_method     'floatation in Bromoform/Hexane solution'
_exptl_crystal_F_000     736
_exptl_absorpt_coefficient_mu     7.092
_exptl_absorpt_correction_type     'psi-scan'
_exptl_absorpt_process_details     '(program? reference?)'
_exptl_absorpt_correction_T_min     0.246
_exptl_absorpt_correction_T_max     0.492
_exptl_special_details
;
;
_diffrn_ambient_temperature     293(2)
_diffrn_radiation_type     MoK\a
_diffrn_radiation_wavelength     0.71073
_diffrn_radiation_source     'fine-focus sealed tube'
_diffrn_radiation_monochromator     graphite
_diffrn_measurement_device     'Siemens R3m/V'
_diffrn_measurement_method     '\q-2\q'
_diffrn_reflns_number     2649
_diffrn_reflns_av_R_equivalents     0.0000
_diffrn_reflns_av_sigmaI/netI     0.0398
_diffrn_reflns_theta_min     2.39
_diffrn_reflns_theta_max     27.55
_diffrn_reflns_theta_full     27.55
_diffrn_measured_fraction_theta_max     0.999
_diffrn_measured_fraction_theta_full     0.999
_diffrn_reflns_limit_h_min     -10
_diffrn_reflns_limit_h_max     0
_diffrn_reflns_limit_k_min     -15
_diffrn_reflns_limit_k_max     0
_diffrn_reflns_limit_l_min     -15
_diffrn_reflns_limit_l_max     15
_diffrn_standards_number     3
_diffrn_standards_interval_count     50
_diffrn_standards_interval_time     ?
_diffrn_standards_decay_%     0
_refine_special_details
;
Refinement of <i>F</i>^2^ against ALL reflections. The weighted <i>R</i>-factor
<i>wR</i> and goodness of fit <i>S</i> are based on <i>F</i>^2^, conventional
<i>R</i>-factors <i>R</i> are based on <i>F</i>, with <i>F</i> set to zero for
negative <i>F</i>^2^. The threshold expression of <i>F</i>^2^ >
\s(<i>F</i>^2^) is used only for calculating <i>R</i>-factors(gt) <i>etc</i>.
and is not relevant to the choice of reflections for refinement.
<i>R</i>-factors based on <i>F</i>^2^ are statistically about twice as large
as those based on <i>F</i>, and <i>R</i>- factors based on ALL data will be
even larger.
Successful refinement of the structure in space group P22\~1\~2\~1\~
confirms the assignment of this symmetry, which was not the intial
choice based on the systematic absences. The pseudo-2-fold screw
between the two molecules in the asymmetric unit likely results
in the near extinction of the h = 2n + 1 reflections in the h00 line.
Only two reflections, -7 0 0 and -9 0 0, have an observed structure
factor with a sigma greater than 1, approximately 2. The agreement
of the observed and calculated structure factors for these two
reflections is good. Although these reflections are, indeed,
quite weak the observed structure factors are 2 to 10 times the
those of the unobserved k = 2n + 1 and l = 2n + 1 reflections on the
0k0 and 00l lines. These screw-required absent reflections have an
intensity of less than one sigma.
Note: Checkcif offers conflicting instructions on the choice of the
space group. Oiginally solved as P2\\~1\\~2\\~1\\~2 checkcif gave
PLAT158:  Unless for special reasons related to the structure/content,
a unitcell and
 structure is best reported with reference to the Niggli Reduced Cell.
Thus I redid the structure as P22\\~1\\~2\\~1\\~ and checkcif gave
PLAT128  The reported monoclinic space-group is in a non-standard setting.
 Transformation to the conventional setting is indicated unless there
 is a good (scientific) reason not to do so.
I assume the check for standard reduced cell trumpts the check for
non-standard monoclinic space-group setting
;
_reflns_number_total     2649
_reflns_number_gt     1975
_reflns_threshold_expression     I>2\s(I)
_refine_ls_structure_factor_coef     Fsqd
_refine_ls_matrix_type     full
_refine_ls_R_factor_all     0.0550
_refine_ls_R_factor_gt     0.0380
_refine_ls_wR_factor_gt     0.0881
_refine_ls_wR_factor_ref     0.0924
_refine_ls_goodness_of_fit_ref     0.946
_refine_ls_restrained_S_all     0.946
_refine_ls_number_reflns     2649
_refine_ls_number_parameters     163
_refine_ls_number_restraints     0
_refine_ls_hydrogen_treatment     constr
_refine_ls_weighting_scheme     calc
_refine_ls_weighting_details
                 'calc w=1/[\s^2^(Fo^2^)+(0.0593P)^2^] where P=(Fo^2^+2Fc^2^)/3'
_atom_sites_solution_hydrogens     geom
_atom_sites_solution_primary     direct
_atom_sites_solution_secondary     difmap
_refine_ls_shift/su_max     0.001
_refine_ls_shift/su_mean     0.000
_refine_diff_density_max     0.849
_refine_diff_density_min     -0.530
_refine_ls_extinction_method     none
_refine_ls_extinction_coef     ?
_refine_ls_abs_structure_details     'Flack (1983), 1123 Friedel pairs'
_refine_ls_abs_structure_Flack     0.000(17)
loop_
    _atom_type_symbol
    _atom_type_description
    _atom_type_scat_dispersion_real
    _atom_type_scat_dispersion_imag
    _atom_type_scat_source
    'C' 'C' 0.0033 0.0016
                         'International Tables Vol C Tables 4.2.6.8 and 6.1.1.4'
    'H' 'H' 0.0000 0.0000
                         'International Tables Vol C Tables 4.2.6.8 and 6.1.1.4'
    'N' 'N' 0.0061 0.0033
                         'International Tables Vol C Tables 4.2.6.8 and 6.1.1.4'
    'O' 'O' 0.0106 0.0060
                         'International Tables Vol C Tables 4.2.6.8 and 6.1.1.4'
    'Br' 'Br' -0.2901 2.4595
                         'International Tables Vol C Tables 4.2.6.8 and 6.1.1.4'
_computing_data_collection     'XSCANS (Bruker, 1996)'
_computing_cell_refinement     'XSCANS (Bruker, 1996)'
_computing_data_reduction     'SHELXTL (Sheldrick, 2008)'
_computing_structure_solution     'SHELXS97 (Sheldrick, 2008)'
_computing_structure_refinement     'SHELXL97 (Sheldrick, 2008)'
_computing_molecular_graphics     'SHELXTL (Sheldrick, 2008)'
_computing_publication_material     'SHELXTL (Sheldrick, 2008)'
loop_
    _atom_site_type_symbol
    _atom_site_label
    _atom_site_fract_x
    _atom_site_fract_y
    _atom_site_fract_z
    _atom_site_U_iso_or_equiv
    _atom_site_adp_type
    _atom_site_calc_flag
    _atom_site_refinement_flags
    _atom_site_occupancy
    _atom_site_disorder_assembly
    _atom_site_disorder_group
    O O1 0.7479(4) 0.1954(3) 1.0268(3) 0.0408(10) Uani d . 1 . .
    C C2 0.6216(7) 0.1447(5) 0.9687(5) 0.0426(14) Uani d . 1 . .
    O O2 0.6557(5) 0.0824(4) 0.8955(4) 0.0591(13) Uani d . 1 . .
    N N3 0.4615(5) 0.1735(4) 0.9981(4) 0.0396(12) Uani d . 1 . .
    H H3 0.3776 0.1423 0.9651 0.047 Uiso calc R 1 . .
    Br Br4 0.19716(8) 0.27493(5) 1.10658(5) 0.04118(17) Uani d . 1 . .
    C C4 0.4291(7) 0.2498(5) 1.0778(5) 0.0351(14) Uani d . 1 . .
    C C5 0.5485(7) 0.3026(5) 1.1320(6) 0.0417(16) Uani d . 1 . .
    H H5 0.5221 0.3540 1.1867 0.050 Uiso calc R 1 . .
    C C6 0.7231(7) 0.2779(5) 1.1037(5) 0.0431(14) Uani d . 1 . .
    O O6 0.8479(5) 0.3214(5) 1.1413(5) 0.0605(15) Uani d . 1 . .
    O O1A 0.2522(4) -0.0212(4) 0.7657(3) 0.0419(10) Uani d . 1 . .
    C C2A 0.1283(7) 0.0287(5) 0.8248(5) 0.0422(14) Uani d . 1 . .
    O O2A 0.1627(5) 0.0880(4) 0.8988(4) 0.0570(13) Uani d . 1 . .
    N N3A -0.0342(6) 0.0020(4) 0.7945(4) 0.0399(12) Uani d . 1 . .
    H H3A -0.1178 0.0280 0.8318 0.048 Uiso calc R 1 . .
    Br Br4A -0.29870(8) -0.08742(5) 0.67770(5) 0.04625(19) Uani d . 1 . .
    C C4A -0.0658(6) -0.0657(5) 0.7057(5) 0.0364(14) Uani d . 1 . .
    C C5A 0.0530(8) -0.1107(6) 0.6454(6) 0.0497(18) Uani d . 1 . .
    H H5A 0.0261 -0.1559 0.5858 0.060 Uiso calc R 1 . .
    C C6A 0.2254(8) -0.0883(5) 0.6738(5) 0.0459(15) Uani d . 1 . .
    O O6A 0.3514(5) -0.1203(5) 0.6290(5) 0.0693(18) Uani d . 1 . .
loop_
    _atom_site_aniso_label
    _atom_site_aniso_U_11
    _atom_site_aniso_U_22
    _atom_site_aniso_U_33
    _atom_site_aniso_U_12
    _atom_site_aniso_U_13
    _atom_site_aniso_U_23
    O1 0.0207(18) 0.052(3) 0.050(2) 0.0026(15) -0.0004(16) -0.004(2)
    C2 0.022(2) 0.053(4) 0.052(4) -0.001(3) 0.006(3) -0.007(3)
    O2 0.040(3) 0.075(3) 0.062(3) 0.000(2) 0.005(2) -0.039(3)
    N3 0.021(2) 0.048(3) 0.049(3) -0.004(2) 0.003(2) -0.009(2)
    Br4 0.0184(2) 0.0541(3) 0.0510(3) 0.0028(3) 0.0026(3) -0.0047(3)
    C4 0.025(3) 0.041(3) 0.039(3) -0.004(2) 0.004(2) -0.001(3)
    C5 0.025(3) 0.050(4) 0.050(4) 0.009(2) 0.004(2) -0.009(3)
    C6 0.020(3) 0.052(3) 0.057(4) -0.001(3) 0.004(3) -0.006(3)
    O6 0.022(2) 0.078(3) 0.081(4) -0.002(2) -0.001(2) -0.033(3)
    O1A 0.0177(16) 0.054(2) 0.054(3) -0.0022(15) -0.0026(16) -0.003(2)
    C2A 0.027(3) 0.053(4) 0.046(4) -0.009(3) -0.005(3) -0.004(3)
    O2A 0.032(2) 0.082(3) 0.057(3) -0.008(2) -0.005(2) -0.022(3)
    N3A 0.023(2) 0.051(3) 0.046(3) -0.002(2) 0.000(2) -0.010(2)
    Br4A 0.0177(2) 0.0591(4) 0.0620(4) -0.0024(3) -0.0031(3) -0.0144(3)
    C4A 0.020(3) 0.040(3) 0.049(4) -0.003(2) -0.005(2) 0.002(3)
    C5A 0.029(3) 0.066(4) 0.054(4) 0.001(3) -0.003(3) -0.019(3)
    C6A 0.028(3) 0.059(4) 0.052(4) 0.003(3) 0.004(3) -0.006(3)
    O6A 0.0171(19) 0.106(4) 0.084(4) 0.000(2) 0.003(2) -0.040(3)
_geom_special_details
;
All e.s.d.'s (except the e.s.d. in the dihedral angle between two l.s. planes)
are estimated using the full covariance matrix. The cell e.s.d.'s are taken
into account individually in the estimation of e.s.d.'s in distances, angles
and torsion angles; correlations between e.s.d.'s in cell parameters are only
used when they are defined by crystal symmetry. An approximate (isotropic)
treatment of cell e.s.d.'s is used for estimating e.s.d.'s involving l.s.
planes.
;
loop_
    _geom_bond_atom_site_label_1
    _geom_bond_atom_site_label_2
    _geom_bond_site_symmetry_2
    _geom_bond_distance
    _geom_bond_publ_flag
    O1 C2 . 1.365(7) ?
    O1 C6 . 1.372(7) ?
    C2 O2 . 1.193(7) ?
    C2 N3 . 1.358(7) ?
    N3 C4 . 1.355(8) ?
    N3 O2A . 2.841(6) ?
    N3 H3 . 0.8600 ?
    Br4 C4 . 1.888(5) ?
    Br4 O6 1_455 2.843(4) ?
    C4 C5 . 1.312(8) ?
    C5 C6 . 1.451(7) ?
    C5 H5 . 0.9300 ?
    C6 O6 . 1.203(7) ?
    O1A C2A . 1.353(7) ?
    O1A C6A . 1.395(7) ?
    C2A O2A . 1.179(7) ?
    C2A N3A . 1.372(7) ?
    N3A C4A . 1.375(8) ?
    N3A O2 1_455 2.903(6) ?
    N3A H3A . 0.8600 ?
    Br4A C4A . 1.887(5) ?
    Br4A O6A 1_455 2.852(4) ?
    C4A C5A . 1.308(8) ?
    C5A C6A . 1.429(8) ?
    C5A H5A . 0.9300 ?
    C6A O6A . 1.198(7) ?
loop_
    _geom_angle_atom_site_label_1
    _geom_angle_atom_site_label_2
    _geom_angle_atom_site_label_3
    _geom_angle_site_symmetry_1
    _geom_angle_site_symmetry_3
    _geom_angle
    _geom_angle_publ_flag
    C2 O1 C6 . . 124.7(4) ?
    O2 C2 N3 . . 124.5(6) ?
    O2 C2 O1 . . 120.0(5) ?
    N3 C2 O1 . . 115.4(5) ?
    C4 N3 C2 . . 122.4(5) ?
    C4 N3 O2A . . 113.0(3) ?
    C2 N3 O2A . . 124.6(4) ?
    C4 N3 H3 . . 118.8 ?
    C2 N3 H3 . . 118.8 ?
    C4 Br4 O6 . 1_455 177.0(2) ?
    C5 C4 N3 . . 123.2(5) ?
    C5 C4 Br4 . . 121.8(5) ?
    N3 C4 Br4 . . 115.0(4) ?
    C4 C5 C6 . . 117.7(6) ?
    C4 C5 H5 . . 121.1 ?
    C6 C5 H5 . . 121.1 ?
    O6 C6 O1 . . 116.9(5) ?
    O6 C6 C5 . . 126.8(6) ?
    O1 C6 C5 . . 116.3(5) ?
    C2A O1A C6A . . 124.9(4) ?
    O2A C2A O1A . . 120.4(5) ?
    O2A C2A N3A . . 124.1(6) ?
    O1A C2A N3A . . 115.4(5) ?
    C2A O2A N3 . . 137.2(4) ?
    C2A N3A C4A . . 121.2(5) ?
    C2A N3A O2 . 1_455 126.6(4) ?
    C4A N3A O2 . 1_455 112.1(3) ?
    C2A N3A H3A . . 119.4 ?
    C4A N3A H3A . . 119.4 ?
    C4A Br4A O6A . 1_455 178.4(2) ?
    C5A C4A N3A . . 123.8(5) ?
    C5A C4A Br4A . . 122.7(5) ?
    N3A C4A Br4A . . 113.6(4) ?
    C4A C5A C6A . . 117.9(6) ?
    C4A C5A H5A . . 121.0 ?
    C6A C5A H5A . . 121.0 ?
    O6A C6A O1A . . 115.2(5) ?
    O6A C6A C5A . . 128.3(6) ?
    O1A C6A C5A . . 116.6(5) ?
loop_
    _geom_hbond_atom_site_label_D
    _geom_hbond_atom_site_label_H
    _geom_hbond_atom_site_label_A
    _geom_hbond_site_symmetry_A
    _geom_hbond_distance_DH
    _geom_hbond_distance_HA
    _geom_hbond_distance_DA
    _geom_hbond_angle_DHA
    N3 H3 O2A . 0.86 1.99 2.841(6) 171
    N3A H3A O2 1_455 0.86 2.05 2.903(6) 169
