# Supplementary material for: 4-Bromo-2H-1,3-oxazine-2,6(3H)-dione
Source: Acta Crystallogr Sect E Struct Rep Online. 2009 Sep 5;65(Pt 10):o2355. doi: 10.1107/S1600536809034631 (PMC2970500; doi:10.1107/S1600536809034631)
Supplement: Supplementary file 2 [file e-65-o2355-Isup2.hkl]

# 
# h,k,l, Fc-squared, Fo-squared, sigma(Fo-squared) and status flag 
# 
data_I
_shelx_title ' br52 in P22(1)2(1)' 
_shelx_refln_list_code          4 
_shelx_F_calc_maximum      324.09 
_exptl_crystal_F_000       736.00 
_reflns_d_resolution_high  0.7683 
 
loop_ 
 _symmetry_equiv_pos_as_xyz 
 'x, y, z' 
 'x, -y, -z' 
 '-x, -y+1/2, z+1/2' 
 '-x, y+1/2, -z+1/2' 
 
_cell_length_a     7.8913 
_cell_length_b    11.8481 
_cell_length_c    12.2640 
_cell_angle_alpha  90.000 
_cell_angle_beta   90.000 
_cell_angle_gamma  90.000 
 
_shelx_F_squared_multiplier     1.000 
 
loop_ 
 _refln_index_h 
 _refln_index_k 
 _refln_index_l 
 _refln_F_squared_calc 
 _refln_F_squared_meas 
 _refln_F_squared_sigma 
 _refln_observed_status 
   2   0   0    49375.71    61885.81    273.49 o 
   3   0   0        9.61        0.00     21.04 o 
   4   0   0     2995.55     3712.09     73.23 o 
   5   0   0        9.81        0.00     33.48 o 
   6   0   0     1659.77     1849.42     58.06 o 
   7   0   0       78.27       80.81     47.84 o 
   8   0   0     5516.86     6039.62    117.53 o 
   9   0   0      200.15      121.37     59.47 o 
  10   0   0     1389.95     1370.20     71.10 o 
   1   1   0     2948.44     3134.86     45.31 o 
   2   1   0     7279.30     8165.87    152.32 o 
   3   1   0     1624.53     2107.74     33.88 o 
   4   1   0    10321.75    13215.08    128.76 o 
   5   1   0       52.64       40.46     23.06 o 
   6   1   0      720.91      928.70     31.96 o 
   7   1   0     1348.17     1498.25     43.19 o 
   8   1   0      617.61      615.06     38.84 o 
   9   1   0     2377.26     2386.49     57.05 o 
  10   1   0       13.67       24.27     46.22 o 
   0   2   0     2634.09     2455.68     36.21 o 
   1   2   0     1510.43     1470.03     20.33 o 
   2   2   0     1258.65     1361.30     21.34 o 
   3   2   0    20402.66    22843.79    550.22 o 
   4   2   0      196.76      233.24     17.30 o 
   5   2   0    11208.67    12718.06    144.23 o 
   6   2   0      108.21      151.41     25.79 o 
   7   2   0     1848.00     1877.54     44.60 o 
   8   2   0      777.59     1009.11     39.55 o 
   9   2   0      169.58      255.69     41.97 o 
  10   2   0      260.22      307.78     46.83 o 
   1   3   0     3146.00     3047.88     39.35 o 
   2   3   0      260.94      262.47     16.59 o 
   3   3   0     7713.50     8901.69    161.22 o 
   4   3   0      784.74      820.68     23.16 o 
   5   3   0        0.09        8.80     20.94 o 
   6   3   0      646.17      706.90     29.43 o 
   7   3   0      414.80      464.45     30.55 o 
   8   3   0       52.37      111.06     34.29 o 
   9   3   0      394.81      502.99     40.76 o 
  10   3   0        2.40       15.27     44.00 o 
   0   4   0      175.69      187.32     18.10 o 
   1   4   0     3729.39     3707.23     50.07 o 
   2   4   0      258.91      241.33     14.56 o 
   3   4   0    11375.73    11219.71    181.35 o 
   4   4   0     1225.25     1128.97     29.84 o 
   5   4   0     7400.98     7670.26     85.37 o 
   6   4   0      126.42      158.09     26.70 o 
   7   4   0     1013.80     1161.84     51.18 o 
   8   4   0       97.96      124.00     34.89 o 
   9   4   0      192.88      196.02     39.85 o 
   1   5   0      344.07      323.86     15.58 o 
   2   5   0     9678.59     9596.15    120.26 o 
   3   5   0        4.59        9.10     17.70 o 
   4   5   0     8885.30     8973.10    172.35 o 
   5   5   0        4.83        8.29     23.97 o 
   6   5   0    11867.05    11721.59    223.02 o 
   7   5   0        0.52       31.15     31.35 o 
   8   5   0     1158.15     1198.96     58.26 o 
   9   5   0       26.30       55.12     39.75 o 
   0   6   0    12632.85    11934.09    156.47 o 
   1   6   0       62.56       51.58     16.59 o 
   2   6   0    10246.26    10116.23    151.01 o 
   3   6   0      789.66      771.43     25.29 o 
   4   6   0      191.86      192.48     25.39 o 
   5   6   0      379.56      409.53     32.16 o 
   6   6   0      640.66      605.95     32.16 o 
   7   6   0       64.87       77.68     32.57 o 
   8   6   0     3281.57     3060.42     60.18 o 
   9   6   0       74.04       54.31     41.27 o 
   1   7   0    11136.32    11168.03    122.79 o 
   2   7   0        4.40        4.35     28.93 o 
   3   7   0     3338.60     3193.12     50.47 o 
   4   7   0       12.59       40.36     24.88 o 
   5   7   0       10.28        8.19     27.51 o 
   6   7   0       23.73       42.38     30.85 o 
   7   7   0     1008.13      991.11     39.75 o 
   8   7   0       55.43       72.12     38.94 o 
   9   7   0     1613.54     1594.84     52.49 o 
   1   8   0      160.08      169.62     22.15 o 
   2   8   0       54.07       76.26     23.06 o 
   3   8   0       63.86       70.50     25.18 o 
   4   8   0       21.97       32.67     27.31 o 
   5   8   0     1062.85     1150.31     38.13 o 
   6   8   0        6.30       22.15     32.97 o 
   7   8   0      178.00      205.93     36.72 o 
   8   8   0        2.17       18.31     40.86 o 
   1   9   0     1806.69     1779.33     38.64 o 
   2   9   0      602.34      572.78     29.33 o 
   3   9   0      586.66      632.45     31.15 o 
   4   9   0     1505.61     1600.61     42.08 o 
   5   9   0        7.95        6.78     32.16 o 
   6   9   0      290.88      303.43     35.91 o 
   7   9   0      595.17      633.06     40.15 o 
   8   9   0       31.49       35.00     42.78 o 
   0  10   0     1467.68     1563.49     56.24 o 
   1  10   0        0.89       12.04     27.41 o 
   2  10   0      757.47      746.54     33.78 o 
   3  10   0      313.88      275.21     30.55 o 
   4  10   0      423.66      451.10     33.28 o 
   5  10   0      337.59      338.73     35.60 o 
   6  10   0       11.64       28.02     37.12 o 
   7  10   0      147.08      196.12     40.66 o 
   1  11   0       14.07        7.99     30.55 o 
   2  11   0     1242.04     1386.38     40.86 o 
   3  11   0       28.39       37.02     32.67 o 
   4  11   0     3324.87     3658.08     65.44 o 
   5  11   0       29.96       12.24     37.12 o 
   6  11   0     1288.90     1297.98     62.10 o 
   7  11   0       27.62       34.69     42.58 o 
   0  12   0      437.26      483.77     48.14 o 
   1  12   0       72.61       91.84     32.97 o 
   2  12   0       36.90       16.49     34.09 o 
   3  12   0      341.42      322.75     36.72 o 
   4  12   0        9.94       24.48     37.42 o 
   5  12   0      285.24      325.58     40.46 o 
   6  12   0       27.86        4.35     41.97 o 
   1  13   0      714.19      787.10     40.86 o 
   2  13   0       13.21       34.69     37.22 o 
   3  13   0       10.71       41.67     38.54 o 
   4  13   0        4.24       27.11     40.15 o 
   5  13   0        6.31        8.50     42.58 o 
   0  14   0       99.51      108.63     54.62 o 
   1  14   0       19.96       30.85     38.94 o 
   2  14   0       77.97       53.30     39.95 o 
   3  14   0        2.18        0.00     41.37 o 
   4  14   0       12.62       13.45     42.68 o 
   1  15   0       30.51       67.77     42.18 o 
   2  15   0        0.26        1.21     43.19 o 
   1   0   1     4662.05     5340.61     45.51 o 
   2   0   1     4778.72     5576.07     56.64 o 
   3   0   1     2120.20     2366.27     33.98 o 
   4   0   1     5358.52     6778.78     75.25 o 
   5   0   1        1.19       12.14     21.54 o 
   6   0   1        6.02       36.82     27.21 o 
   7   0   1     3020.86     3151.24     80.00 o 
   8   0   1        6.89       45.62     36.61 o 
   9   0   1     3726.34     3886.97    107.72 o 
  10   0   1       10.72        1.31     46.02 o 
 -10   1   1      279.58      301.61     47.23 o 
  -9   1   1       71.81       78.69     42.48 o 
  -8   1   1     2146.50     1970.59     50.57 o 
  -7   1   1      104.57      131.59     33.68 o 
  -6   1   1     7705.99     7876.19    122.28 o 
  -5   1   1      509.64      581.07     25.59 o 
  -4   1   1     6292.51     6934.74     78.49 o 
  -3   1   1      752.81      863.16     21.04 o 
  -2   1   1     2544.03     2628.53     33.07 o 
  -1   1   1      131.69      126.43      9.00 o 
   0   1   1      586.30      554.57      9.81 o 
   1   1   1       77.73       82.84      6.68 o 
   2   1   1     2899.27     3112.91     87.69 o 
   3   1   1      777.97      926.08     25.39 o 
   4   1   1     6691.26     7810.25    188.13 o 
   5   1   1      505.57      680.70     25.18 o 
   6   1   1     7965.91     8958.84    103.47 o 
   7   1   1      107.85      160.72     31.15 o 
   8   1   1     2147.61     2217.38     51.79 o 
   9   1   1       78.50      114.70     41.17 o 
  10   1   1      337.89      425.01     46.73 o 
 -10   2   1      287.25      333.98     47.03 o 
  -9   2   1      865.53      999.30     44.71 o 
  -8   2   1     1417.77     1439.79     41.87 o 
  -7   2   1     1562.76     1659.07     40.15 o 
  -6   2   1     4091.75     4499.19     64.02 o 
  -5   2   1     5493.38     6128.12     76.67 o 
  -4   2   1     7870.23     9252.56     94.77 o 
  -3   2   1    11995.16    14059.33    120.56 o 
  -2   2   1     3591.86     3783.60     43.49 o 
  -1   2   1      809.31      821.09     16.28 o 
   0   2   1     6193.30     5368.42     85.37 o 
   1   2   1      888.39      783.06     14.67 o 
   2   2   1     4163.77     4006.32     42.78 o 
   3   2   1    13195.47    14544.42    106.20 o 
   4   2   1     8575.54     9429.56    106.00 o 
   5   2   1     5453.21     6254.85     75.25 o 
   6   2   1     4576.55     5230.26     67.77 o 
   7   2   1     2033.10     2337.54     48.25 o 
   8   2   1     1499.09     1620.73     45.92 o 
   9   2   1      928.20     1162.15     46.22 o 
  10   2   1      364.24      407.81     46.83 o 
 -10   3   1      147.13      148.99     43.69 o 
  -9   3   1     3726.53     3654.44     67.06 o 
  -8   3   1      820.63      817.65     38.13 o 
  -7   3   1     2480.15     2691.04     50.37 o 
  -6   3   1     1208.83     1328.93     36.21 o 
  -5   3   1      501.90      609.80     26.10 o 
  -4   3   1      149.46      172.45     19.82 o 
  -3   3   1     3653.62     3898.19     50.37 o 
  -2   3   1     1312.28     1411.36     24.17 o 
  -1   3   1    16253.35    16288.24    143.73 o 
   0   3   1     2251.27     2230.73     29.64 o 
   1   3   1    14203.32    12913.47    160.92 o 
   2   3   1      950.81      960.97     19.32 o 
   3   3   1     3435.57     3401.37     41.17 o 
   4   3   1      256.38      326.29     18.51 o 
   5   3   1      449.39      519.48     23.57 o 
   6   3   1     1307.86     1421.78     35.81 o 
   7   3   1     2326.89     2419.06     48.65 o 
   8   3   1      808.88      898.46     37.93 o 
   9   3   1     3731.06     3909.62     69.38 o 
  10   3   1      137.51      185.19     45.21 o 
  -9   4   1      277.68      252.66     40.56 o 
  -8   4   1     2199.60     2227.80     51.89 o 
  -7   4   1      362.71      374.44     32.16 o 
  -6   4   1     3722.19     3833.56     58.56 o 
  -5   4   1      950.87      989.19     30.55 o 
  -4   4   1     5455.99     5598.12     64.93 o 
  -3   4   1      390.33      411.66     27.51 o 
  -2   4   1     7280.97     7303.72     71.61 o 
  -1   4   1     2925.92     3081.76     38.13 o 
   0   4   1    21475.46    20673.75    298.88 o 
   1   4   1     3056.53     2883.01     35.81 o 
   2   4   1     6550.21     6107.69     94.87 o 
   3   4   1      230.41      219.28     15.98 o 
   4   4   1     4997.74     4763.58     80.51 o 
   5   4   1      828.78      863.57     25.99 o 
   6   4   1     3322.47     3321.67     52.80 o 
   7   4   1      381.82      415.90     30.75 o 
   8   4   1     2145.55     2094.79     50.67 o 
   9   4   1      312.14      328.11     40.15 o 
  -9   5   1       30.94       80.71     40.96 o 
  -8   5   1      331.66      328.31     37.83 o 
  -7   5   1      620.77      647.93     33.98 o 
  -6   5   1     1721.14     1739.27     42.28 o 
  -5   5   1     3221.57     3273.63     52.19 o 
  -4   5   1     5031.39     5116.78     67.06 o 
  -3   5   1     4631.93     4789.37     76.36 o 
  -2   5   1     1036.05     1054.73     24.07 o 
  -1   5   1      600.58      617.69     19.62 o 
   0   5   1       22.10       23.36     13.45 o 
   1   5   1      654.57      648.74     18.10 o 
   2   5   1     1120.90     1043.10     23.57 o 
   3   5   1     4978.65     4860.78     56.94 o 
   4   5   1     4558.23     4412.21     59.37 o 
   5   5   1     3351.30     3278.38     50.17 o 
   6   5   1     1456.95     1515.24     36.82 o 
   7   5   1      639.41      686.87     32.57 o 
   8   5   1      288.99      295.64     36.11 o 
   9   5   1       31.27       15.17     39.65 o 
  -9   6   1      747.69      669.37     44.20 o 
  -8   6   1      534.49      525.95     40.05 o 
  -7   6   1      423.03      397.29     35.10 o 
  -6   6   1      310.98      313.55     32.87 o 
  -5   6   1      289.25      290.69     27.61 o 
  -4   6   1      181.13      208.86     24.38 o 
  -3   6   1     1142.05     1130.99     29.74 o 
  -2   6   1     1077.76     1090.33     32.16 o 
  -1   6   1     5046.69     5252.92     62.61 o 
   0   6   1     4392.82     4290.84     55.73 o 
   1   6   1     5015.86     4881.21     57.85 o 
   2   6   1     1323.57     1192.29     27.51 o 
   3   6   1     1223.30     1180.96     30.04 o 
   4   6   1      260.19      263.99     22.66 o 
   5   6   1      317.16      335.09     26.10 o 
   6   6   1      299.63      308.59     29.74 o 
   7   6   1      448.27      430.87     33.28 o 
   8   6   1      652.84      624.67     38.43 o 
   9   6   1      702.47      714.58     47.13 o 
  -9   7   1       43.77       25.29     43.59 o 
  -8   7   1     1005.50     1035.51     48.45 o 
  -7   7   1       70.64       51.99     36.31 o 
  -6   7   1     1178.21     1206.75     38.43 o 
  -5   7   1      390.51      408.42     30.55 o 
  -4   7   1     2289.82     2393.17     48.25 o 
  -3   7   1     1340.60     1348.35     33.68 o 
  -2   7   1     2713.97     2786.62     43.39 o 
  -1   7   1       38.21       30.55     20.33 o 
   0   7   1     4833.61     5060.95     61.60 o 
   1   7   1       46.21       59.68     19.12 o 
   2   7   1     2505.76     2413.80     41.06 o 
   3   7   1     1183.91     1151.93     30.95 o 
   4   7   1     2327.89     2265.22     42.89 o 
   5   7   1      350.23      360.17     27.92 o 
   6   7   1     1275.88     1208.27     39.85 o 
   7   7   1       49.62       70.80     33.98 o 
   8   7   1     1056.62     1035.92     43.19 o 
   9   7   1       55.02       59.17     62.41 o 
  -8   8   1       20.43       87.39     41.57 o 
  -7   8   1     1085.90     1076.07     50.67 o 
  -6   8   1       37.66       40.05     33.78 o 
  -5   8   1     3017.60     3038.37     55.02 o 
  -4   8   1      658.29      626.08     32.06 o 
  -3   8   1     2777.62     2748.69     48.55 o 
  -2   8   1      169.70      193.89     24.48 o 
  -1   8   1      389.39      399.62     24.88 o 
   0   8   1      105.53      127.34     31.86 o 
   1   8   1      283.30      262.97     22.96 o 
   2   8   1      122.61      158.29     22.86 o 
   3   8   1     2567.82     2497.25     45.01 o 
   4   8   1      578.55      636.70     32.57 o 
   5   8   1     2928.26     2887.36     52.80 o 
   6   8   1       36.39       52.19     32.97 o 
   7   8   1      984.67      986.46     56.54 o 
   8   8   1       14.29       15.68     39.75 o 
  -8   9   1      484.81      401.54     44.60 o 
  -7   9   1      485.82      481.85     40.66 o 
  -6   9   1      590.63      599.18     40.15 o 
  -5   9   1      442.85      386.47     34.39 o 
  -4   9   1      650.28      650.36     33.98 o 
  -3   9   1      828.82      864.07     33.58 o 
  -2   9   1     1064.27     1095.49     34.89 o 
  -1   9   1     2160.96     2301.03     43.80 o 
   0   9   1     2247.27     2373.14     44.71 o 
   1   9   1     2408.29     2584.23     44.81 o 
   2   9   1     1085.17     1176.31     33.38 o 
   3   9   1      835.28      935.48     54.72 o 
   4   9   1      594.34      613.84     39.45 o 
   5   9   1      546.46      527.06     33.88 o 
   6   9   1      567.84      497.73     36.72 o 
   7   9   1      489.45      522.91     43.19 o 
   8   9   1      449.96      391.83     43.80 o 
  -7  10   1        0.46        0.00     41.17 o 
  -6  10   1       70.13       44.81     38.43 o 
  -5  10   1       94.51       55.43     49.76 o 
  -4  10   1      174.97      134.83     33.28 o 
  -3  10   1       50.83       31.46     30.65 o 
  -2  10   1      899.08      930.12     35.40 o 
  -1  10   1       44.54       68.07     28.42 o 
   0  10   1     1760.40     1961.89     42.68 o 
   1  10   1       20.09       18.41     26.90 o 
   2  10   1      875.39      871.36     35.00 o 
   3  10   1       47.78       69.38     29.43 o 
   4  10   1      175.44      137.76     32.26 o 
   5  10   1       92.56      102.16     34.49 o 
   6  10   1       76.60       72.12     51.89 o 
   7  10   1        0.77        8.80     40.15 o 
  -7  11   1      205.92      204.41     44.00 o 
  -6  11   1       62.43       47.64     40.56 o 
  -5  11   1      580.77      558.01     39.75 o 
  -4  11   1      140.39      116.92     35.91 o 
  -3  11   1      675.71      658.75     36.92 o 
  -2  11   1       98.71      121.37     32.47 o 
  -1  11   1      186.68      227.88     31.25 o 
   0  11   1      301.69      331.85     30.34 o 
   1  11   1      169.62      183.48     30.34 o 
   2  11   1      119.47      127.95     31.15 o 
   3  11   1      648.78      670.18     35.50 o 
   4  11   1      144.87      117.83     35.50 o 
   5  11   1      514.03      525.65     41.37 o 
   6  11   1       43.08       63.32     39.45 o 
   7  11   1      208.20      229.70     43.39 o 
  -6  12   1      184.24      222.21     43.39 o 
  -5  12   1       93.38       77.58     39.95 o 
  -4  12   1      157.63      152.73     38.84 o 
  -3  12   1        8.54       10.01     50.27 o 
  -2  12   1      638.08      681.00     37.73 o 
  -1  12   1       46.00       57.65     33.78 o 
   0  12   1      389.04      375.95     34.09 o 
   1  12   1       35.18       63.72     32.57 o 
   2  12   1      636.86      646.82     37.42 o 
   3  12   1       14.12       21.95     35.20 o 
   4  12   1      215.00      231.82     37.73 o 
   5  12   1       72.29       70.09     39.55 o 
   6  12   1      210.96      219.58     42.38 o 
  -5  13   1       43.22       38.23     42.68 o 
  -4  13   1       59.55       32.47     40.56 o 
  -3  13   1      118.28      116.52     38.94 o 
  -2  13   1      326.79      322.14     38.13 o 
  -1  13   1      150.03      199.86     37.22 o 
   0  13   1      293.85      316.68     36.82 o 
   1  13   1      172.88      205.63     50.77 o 
   2  13   1      348.76      356.94     38.03 o 
   3  13   1      127.64      126.94     38.54 o 
   4  13   1       76.63      108.43     56.74 o 
   5  13   1       69.96       73.33     42.18 o 
  -4  14   1       37.11       40.56     43.29 o 
  -3  14   1      178.91      225.75     41.97 o 
  -2  14   1       69.00       69.59     40.36 o 
  -1  14   1      102.14      153.74     39.14 o 
   0  14   1       10.10       14.87     38.03 o 
   1  14   1       81.36      114.60     38.94 o 
   2  14   1       76.02       76.46     39.95 o 
   3  14   1      204.38      218.27     41.87 o 
   4  14   1       25.41       32.47     42.89 o 
  -2  15   1      128.58      131.29     43.59 o 
  -1  15   1       13.55       11.23     42.08 o 
   0  15   1       54.16       68.98     41.77 o 
   1  15   1        9.59       44.40     42.08 o 
   2  15   1      114.37      101.45     43.09 o 
   0   0   2     2484.53     2574.52     43.29 o 
   1   0   2     4024.50     4093.71     41.27 o 
   2   0   2     1114.70     1193.10     22.15 o 
   3   0   2     5570.48     6536.64     72.32 o 
   4   0   2      584.11      679.69     22.45 o 
   5   0   2     4670.68     5320.48     64.43 o 
   6   0   2        0.41       34.79     25.59 o 
   7   0   2     1066.45     1081.13     42.18 o 
   8   0   2      209.50      278.55     35.10 o 
   9   0   2      118.25      117.63     39.45 o 
  10   0   2      116.86      124.71     44.60 o 
 -10   1   2      266.23      288.56     44.91 o 
  -9   1   2      713.51      765.16     40.36 o 
  -8   1   2     1115.27     1138.78     40.15 o 
  -7   1   2     2044.15     1997.80     45.62 o 
  -6   1   2     1012.96     1107.73     34.79 o 
  -5   1   2     9606.67    10581.09    113.38 o 
  -4   1   2     3573.00     3946.04     51.58 o 
  -3   1   2    21451.14    22709.48    163.04 o 
  -2   1   2     2348.98     2250.66     32.16 o 
  -1   1   2      647.33      612.73     15.07 o 
   0   1   2     5666.18     5136.50     79.50 o 
   1   1   2      941.75      940.24     16.59 o 
   2   1   2     2622.78     2743.84     85.16 o 
   3   1   2    23505.18    26349.95   1039.46 o 
   4   1   2     3946.33     4606.10    140.29 o 
   5   1   2     9478.08    10527.38    287.15 o 
   6   1   2     1208.46     1383.65     44.30 o 
   7   1   2     2905.43     2961.90     60.38 o 
   8   1   2     1134.96     1345.22     51.79 o 
   9   1   2      775.90      913.94     43.39 o 
  10   1   2      286.34      342.57     45.31 o 
 -10   2   2       78.46       70.60     46.43 o 
  -9   2   2      268.78      260.04     42.58 o 
  -8   2   2     1236.20     1178.94     47.84 o 
  -7   2   2      138.47      144.43     33.78 o 
  -6   2   2     6051.75     6207.21    104.38 o 
  -5   2   2       33.82       18.81     24.88 o 
  -4   2   2     8325.57     8281.17    102.36 o 
  -3   2   2      314.89      316.78     18.00 o 
  -2   2   2     8733.66     8253.66    109.84 o 
  -1   2   2     1022.75      960.67     19.52 o 
   0   2   2    27505.43    23767.35    103.67 o 
   1   2   2      872.78      784.78     16.08 o 
   2   2   2     8875.49     8605.74     75.25 o 
   3   2   2      373.69      429.05     15.88 o 
   4   2   2     7233.83     7515.61    241.73 o 
   5   2   2       35.70       62.41     20.84 o 
   6   2   2     5300.34     5911.87    221.40 o 
   7   2   2      126.71      179.73     30.24 o 
   8   2   2     1085.35     1270.27     40.76 o 
   9   2   2      263.96      283.10     40.15 o 
  10   2   2       41.27       36.31     44.60 o 
  -9   3   2       60.69       39.24     41.67 o 
  -8   3   2     4228.51     4287.50     79.40 o 
  -7   3   2        4.07       35.91     33.07 o 
  -6   3   2     2235.88     2411.27     48.04 o 
  -5   3   2       80.35       91.54     25.39 o 
  -4   3   2      357.60      423.49     26.30 o 
  -3   3   2       78.82       97.20     18.10 o 
  -2   3   2    21942.01    21372.15    142.21 o 
  -1   3   2       79.71       74.54     19.22 o 
   0   3   2   105033.32    95185.38   1515.14 o 
   1   3   2       94.07       99.63     10.22 o 
   2   3   2    21756.08    19378.40    112.78 o 
   3   3   2       48.68       93.36     14.16 o 
   4   3   2      499.63      538.59     20.23 o 
   5   3   2       73.64       81.93     21.04 o 
   6   3   2     2543.99     2732.51     47.13 o 
   7   3   2        7.33       48.85     29.74 o 
   8   3   2     3967.86     4181.50     67.46 o 
   9   3   2       62.45       87.19     39.55 o 
  -9   4   2     1942.94     1978.38     53.40 o 
  -8   4   2      814.06      841.42     40.96 o 
  -7   4   2      961.88     1046.94     38.54 o 
  -6   4   2      139.75      228.28     30.65 o 
  -5   4   2      219.80      283.51     27.11 o 
  -4   4   2     1210.76     1347.74     32.47 o 
  -3   4   2     4086.51     4223.57     54.72 o 
  -2   4   2     3033.03     3097.84     41.97 o 
  -1   4   2     6789.31     6666.51     70.30 o 
   0   4   2      325.88      396.38     26.80 o 
   1   4   2     6389.29     5879.40     61.80 o 
   2   4   2     2584.53     2388.42     34.19 o 
   3   4   2     4257.81     4243.70     50.27 o 
   4   4   2     1068.69     1076.38     27.71 o 
   5   4   2      253.49      305.46     23.16 o 
   6   4   2       85.60      162.44     26.30 o 
   7   4   2      985.30     1068.79     36.51 o 
   8   4   2      711.62      739.36     36.51 o 
   9   4   2     1856.25     1877.23     51.08 o 
  -9   5   2      405.49      378.28     43.80 o 
  -8   5   2      376.18      399.62     39.85 o 
  -7   5   2      974.98      974.02     47.44 o 
  -6   5   2      723.99      823.41     36.61 o 
  -5   5   2     3924.03     4038.89     58.46 o 
  -4   5   2      683.71      618.50     28.02 o 
  -3   5   2     4286.63     4263.83     55.63 o 
  -2   5   2      359.64      350.26     19.93 o 
  -1   5   2     6174.02     6272.96     70.30 o 
   0   5   2      650.35      633.16     18.41 o 
   1   5   2     6944.70     6547.97     65.84 o 
   2   5   2      304.32      280.07     16.49 o 
   3   5   2     5116.20     4670.53     57.15 o 
   4   5   2      590.74      572.88     26.10 o 
   5   5   2     3933.13     3830.33     55.63 o 
   6   5   2      616.29      663.91     31.46 o 
   7   5   2     1226.88     1146.97     37.83 o 
   8   5   2      356.44      361.79     36.31 o 
   9   5   2      410.39      450.60     41.27 o 
  -9   6   2      705.92      620.92     45.82 o 
  -8   6   2      266.69      266.82     42.18 o 
  -7   6   2      356.55      323.46     36.61 o 
  -6   6   2      784.46      804.70     34.79 o 
  -5   6   2     1592.31     1568.34     38.23 o 
  -4   6   2     2178.27     2176.92     43.49 o 
  -3   6   2     2683.88     2677.08     44.40 o 
  -2   6   2     1707.05     1745.14     33.68 o 
  -1   6   2     2258.15     2209.80     37.83 o 
   0   6   2      955.48      973.92     24.27 o 
   1   6   2     2689.51     2479.65     38.94 o 
   2   6   2     1582.18     1437.46     29.64 o 
   3   6   2     2499.66     2370.31     40.56 o 
   4   6   2     2193.50     2097.83     39.75 o 
   5   6   2     1677.69     1562.27     37.42 o 
   6   6   2      848.80      854.77     38.33 o 
   7   6   2      354.25      371.10     33.07 o 
   8   6   2      258.28      305.25     40.05 o 
   9   6   2      713.46      695.87     43.29 o 
  -9   7   2      107.46      110.65     45.41 o 
  -8   7   2      120.67      127.24     41.47 o 
  -7   7   2      408.44      408.42     37.93 o 
  -6   7   2      495.73      483.06     35.10 o 
  -5   7   2     1426.74     1563.69     40.36 o 
  -4   7   2     1057.33     1134.84     34.29 o 
  -3   7   2     1631.53     1642.48     37.83 o 
  -2   7   2      761.63      834.03     28.02 o 
  -1   7   2      449.97      445.84     23.67 o 
   0   7   2      838.93      901.70     26.70 o 
   1   7   2      404.49      393.15     21.14 o 
   2   7   2      663.15      631.95     25.49 o 
   3   7   2     1723.64     1595.95     35.00 o 
   4   7   2     1093.72     1081.23     32.37 o 
   5   7   2     1525.89     1474.28     37.73 o 
   6   7   2      599.82      561.65     32.37 o 
   7   7   2      357.16      349.66     34.89 o 
   8   7   2      123.11      121.37     55.12 o 
   9   7   2      111.54       77.78     42.99 o 
  -8   8   2      553.33      515.03     44.00 o 
  -7   8   2       66.72       41.47     38.84 o 
  -6   8   2     3880.57     3809.19     66.45 o 
  -5   8   2       32.43       33.88     31.96 o 
  -4   8   2     5561.34     5572.13     76.97 o 
  -3   8   2       28.14       41.37     27.01 o 
  -2   8   2     3487.26     3638.56     56.24 o 
  -1   8   2      210.77      201.88     24.38 o 
   0   8   2       14.32       27.92     22.35 o 
   1   8   2      210.56      189.65     21.95 o 
   2   8   2     3653.76     3674.87     53.40 o 
   3   8   2       31.96       40.15     24.27 o 
   4   8   2     6060.65     5927.95     76.16 o 
   5   8   2       29.04       16.18     41.37 o 
   6   8   2     3838.50     3655.45     63.01 o 
   7   8   2       58.50      102.86     36.21 o 
   8   8   2      628.81      636.90     41.37 o 
  -8   9   2      501.24      502.28     45.92 o 
  -7   9   2      120.82      120.46     40.66 o 
  -6   9   2      151.07      132.30     37.12 o 
  -5   9   2      275.07      231.82     34.89 o 
  -4   9   2      477.90      462.94     33.28 o 
  -3   9   2      393.34      402.86     30.44 o 
  -2   9   2     1277.72     1304.25     37.32 o 
  -1   9   2       83.65      104.08     26.80 o 
   0   9   2     1810.64     1858.42     40.15 o 
   1   9   2       76.81       54.21     24.38 o 
   2   9   2     1275.28     1304.25     35.50 o 
   3   9   2      401.31      356.94     28.02 o 
   4   9   2      477.41      497.43     31.96 o 
   5   9   2      214.25      211.90     32.06 o 
   6   9   2      140.68      100.03     34.79 o 
   7   9   2      129.53      150.91     38.03 o 
   8   9   2      539.01      539.60     43.80 o 
  -7  10   2      656.71      709.63     44.10 o 
  -6  10   2      120.23      120.56     38.94 o 
  -5  10   2      162.03      154.35     36.61 o 
  -4  10   2       90.10      119.75     33.78 o 
  -3  10   2      518.70      536.87     33.18 o 
  -2  10   2      131.32      110.75     30.34 o 
  -1  10   2     2976.34     3244.90     56.74 o 
   0  10   2      417.41      448.47     29.23 o 
   1  10   2     2917.98     3160.15     53.91 o 
   2  10   2      169.30      148.28     28.32 o 
   3  10   2      414.81      425.82     30.95 o 
   4  10   2       95.20       78.79     31.86 o 
   5  10   2      102.91       81.83     34.29 o 
   6  10   2      128.68       91.54     37.12 o 
   7  10   2      647.23      641.76     42.08 o 
  -7  11   2      155.85      141.50     44.60 o 
  -6  11   2       36.57       58.06     41.27 o 
  -5  11   2        8.52        6.57     38.43 o 
  -4  11   2      107.94       92.45     36.41 o 
  -3  11   2       35.21       96.59     34.39 o 
  -2  11   2      181.04      236.07     33.18 o 
  -1  11   2      424.17      422.78     33.48 o 
   0  11   2      121.70       98.82     30.34 o 
   1  11   2      398.30      397.90     30.95 o 
   2  11   2      179.52      214.43     31.25 o 
   3  11   2       15.79       25.08     32.47 o 
   4  11   2      130.43      108.22     35.00 o 
   5  11   2        7.97       57.25     36.82 o 
   6  11   2       40.71       67.97     39.14 o 
   7  11   2      144.24      120.97     42.58 o 
  -6  12   2       86.08      118.14     62.20 o 
  -5  12   2       33.11       48.75     40.56 o 
  -4  12   2      417.32      381.21     40.15 o 
  -3  12   2      283.31      315.27     37.42 o 
  -2  12   2      277.14      259.84     35.91 o 
  -1  12   2      421.25      456.67     35.60 o 
   0  12   2      181.41      201.07     33.28 o 
   1  12   2      355.06      392.94     33.68 o 
   2  12   2      311.64      308.79     34.59 o 
   3  12   2      312.69      320.32     36.51 o 
   4  12   2      439.15      438.76     38.74 o 
   5  12   2       40.02       61.50     39.24 o 
   6  12   2       90.83       85.67     42.18 o 
  -5  13   2       26.11       31.35     43.09 o 
  -4  13   2      149.28      149.59     41.37 o 
  -3  13   2        2.12       18.10     39.14 o 
  -2  13   2      274.99      267.63     39.45 o 
  -1  13   2       27.53        0.00     37.02 o 
   0  13   2      319.51      346.92     37.02 o 
   1  13   2       25.68       18.51     35.81 o 
   2  13   2      232.93      192.48     37.93 o 
   3  13   2        1.55       21.85     37.73 o 
   4  13   2      149.93      132.90     40.56 o 
   5  13   2       24.10       50.37     42.08 o 
  -4  14   2      411.32      440.58     45.51 o 
  -3  14   2        8.27       17.09     42.18 o 
  -2  14   2      228.29      293.12     41.77 o 
  -1  14   2        1.91        8.70     39.45 o 
   0  14   2        0.11        9.61     38.84 o 
   1  14   2        2.06        1.92     38.74 o 
   2  14   2      262.06      286.84     41.17 o 
   3  14   2        5.64        0.20     41.17 o 
   4  14   2      379.12      467.08     44.71 o 
  -2  15   2       31.27       70.80     43.69 o 
  -1  15   2       34.01       19.93     42.58 o 
   0  15   2        6.76       41.47     41.87 o 
   1  15   2       33.40       37.73     41.57 o 
   2  15   2       31.64       30.14     43.19 o 
   1   0   3    16760.73    17284.61    107.11 o 
   2   0   3      106.50      120.26     13.96 o 
   3   0   3    12144.90    14424.97    129.97 o 
   4   0   3     2407.41     2801.19     44.00 o 
   5   0   3        8.30       26.90     23.77 o 
   6   0   3     1245.27     1318.82     37.83 o 
   7   0   3      245.83      256.20     31.56 o 
   8   0   3      648.44      569.95     36.51 o 
   9   0   3     3160.10     2787.02     60.18 o 
  10   0   3       53.65       35.20     43.49 o 
 -10   1   3      585.43      575.51     45.21 o 
  -9   1   3     2010.25     1992.74     53.91 o 
  -8   1   3     1900.81     1785.29     48.04 o 
  -7   1   3     2156.23     2228.91     47.64 o 
  -6   1   3     3752.75     3691.25     61.39 o 
  -5   1   3     3036.82     3165.00     51.38 o 
  -4   1   3     3625.99     3701.87     52.29 o 
  -3   1   3     4108.05     4145.09     50.47 o 
  -2   1   3     6145.92     5859.28     60.59 o 
  -1   1   3    11235.59    10775.59     95.38 o 
   0   1   3    19581.11    18924.77    272.08 o 
   1   1   3    10113.14    10426.23     81.32 o 
   2   1   3     5254.46     5333.93     84.66 o 
   3   1   3     3308.82     3446.18     97.81 o 
   4   1   3     3380.77     3651.60     88.50 o 
   5   1   3     2832.00     2913.46     64.43 o 
   6   1   3     3490.55     3676.79     83.85 o 
   7   1   3     1871.83     2034.01     51.38 o 
   8   1   3     1800.17     1739.48     45.82 o 
   9   1   3     2019.33     2011.55     52.59 o 
  10   1   3      513.28      471.53     45.31 o 
 -10   2   3      151.65      208.15     47.03 o 
  -9   2   3       21.55       14.36     43.09 o 
  -8   2   3      827.06      779.11     41.67 o 
  -7   2   3       17.92       10.62     34.19 o 
  -6   2   3     5312.52     4869.58     71.10 o 
  -5   2   3       89.64       60.38     26.90 o 
  -4   2   3     2287.58     2198.37     39.24 o 
  -3   2   3      810.51      803.08     23.47 o 
  -2   2   3     3780.40     3623.99     43.59 o 
  -1   2   3      253.34      233.54     14.87 o 
   0   2   3    10568.89    12471.57    495.91 o 
   1   2   3      239.16      248.31     12.34 o 
   2   2   3     4184.19     4674.37     85.57 o 
   3   2   3      889.53      987.07     36.01 o 
   4   2   3     2005.05     2037.95     80.41 o 
   5   2   3      113.11      158.59     22.15 o 
   6   2   3     5304.46     5700.18    231.72 o 
   7   2   3       23.39        3.24     30.14 o 
   8   2   3      801.58      982.31     39.45 o 
   9   2   3       24.35       49.26     39.35 o 
  10   2   3      185.08      193.29     44.91 o 
  -9   3   3      618.38      573.49     45.62 o 
  -8   3   3      160.27      138.47     39.35 o 
  -7   3   3      385.15      305.66     35.91 o 
  -6   3   3     2192.68     1947.83     44.30 o 
  -5   3   3       78.22       52.80     27.01 o 
  -4   3   3    11889.60    11548.02    151.51 o 
  -3   3   3     1257.21     1179.04     27.81 o 
  -2   3   3     7106.77     6561.12     71.81 o 
  -1   3   3     1633.88     1493.19     26.30 o 
   0   3   3    20966.93    19289.09    117.23 o 
   1   3   3     1518.36     1407.02     23.26 o 
   2   3   3     7396.67     6985.72     70.50 o 
   3   3   3     1348.51     1316.29     26.70 o 
   4   3   3    11901.24    11846.10    236.17 o 
   5   3   3       68.77       65.74     22.25 o 
   6   3   3     2207.90     2231.54     61.80 o 
   7   3   3      441.93      454.84     31.15 o 
   8   3   3      101.25      113.08     35.10 o 
   9   3   3      618.38      698.91     41.87 o 
  -9   4   3      105.77      130.88     44.20 o 
  -8   4   3     1136.11     1104.59     44.50 o 
  -7   4   3      266.16      281.48     35.70 o 
  -6   4   3     2164.05     2070.32     45.41 o 
  -5   4   3     1753.76     1749.29     39.24 o 
  -4   4   3     3339.62     3255.02     49.97 o 
  -3   4   3     2326.08     2258.24     38.84 o 
  -2   4   3     2174.28     2123.92     33.48 o 
  -1   4   3       65.57       68.17     16.69 o 
   0   4   3      170.74      172.25     14.46 o 
   1   4   3      161.94      177.91     13.35 o 
   2   4   3     1847.38     1622.76     27.71 o 
   3   4   3     2409.99     2400.15     38.64 o 
   4   4   3     3244.03     3062.24     46.12 o 
   5   4   3     1696.89     1853.16     38.13 o 
   6   4   3     2122.24     2059.70     42.78 o 
   7   4   3      290.98      365.23     31.35 o 
   8   4   3     1193.50     1240.23     41.87 o 
   9   4   3      114.57      127.95     40.26 o 
  -9   5   3      805.37      790.74     46.63 o 
  -8   5   3      358.69      347.03     41.17 o 
  -7   5   3     1370.73     1358.16     42.08 o 
  -6   5   3      578.11      533.74     34.49 o 
  -5   5   3     3585.20     3464.18     56.34 o 
  -4   5   3     1843.70     1864.59     38.84 o 
  -3   5   3     7028.10     6883.97     79.20 o 
  -2   5   3     1484.28     1412.17     30.14 o 
  -1   5   3     2147.42     2155.48     35.00 o 
   0   5   3     1796.93     1716.11     28.72 o 
   1   5   3     1642.96     1582.90     28.32 o 
   2   5   3     1356.99     1186.52     25.29 o 
   3   5   3     7778.23     7106.69     76.26 o 
   4   5   3     1776.64     1643.39     34.59 o 
   5   5   3     3626.14     3456.30     51.79 o 
   6   5   3      600.03      588.76     30.75 o 
   7   5   3     1624.61     1495.82     42.08 o 
   8   5   3      376.10      387.28     36.61 o 
   9   5   3      837.74      880.05     43.49 o 
  -9   6   3      978.28      963.60     48.65 o 
  -8   6   3      770.47      698.80     44.10 o 
  -7   6   3     2450.10     2338.96     54.62 o 
  -6   6   3     1410.91     1388.81     42.38 o 
  -5   6   3     1240.45     1147.68     37.32 o 
  -4   6   3     1096.02     1045.93     33.88 o 
  -3   6   3     1943.24     1910.31     39.75 o 
  -2   6   3     1553.56     1594.03     33.98 o 
  -1   6   3     4948.57     4663.55     61.80 o 
   0   6   3     4256.93     4109.18     65.64 o 
   1   6   3     5005.39     4405.63     54.31 o 
   2   6   3     1364.26     1268.04     29.43 o 
   3   6   3     1692.14     1652.80     34.19 o 
   4   6   3      977.49      957.03     29.53 o 
   5   6   3     1291.78     1184.40     34.89 o 
   6   6   3     1324.95     1224.05     36.92 o 
   7   6   3     2255.82     2204.94     49.76 o 
   8   6   3      761.10      648.23     39.75 o 
   9   6   3      960.15      973.92     45.41 o 
  -8   7   3      722.09      675.04     44.30 o 
  -7   7   3      348.61      330.94     39.14 o 
  -6   7   3       66.52       73.53     35.50 o 
  -5   7   3      320.66      313.14     32.16 o 
  -4   7   3     1309.54     1322.86     38.94 o 
  -3   7   3      300.64      319.41     27.31 o 
  -2   7   3     2953.69     2984.36     48.45 o 
  -1   7   3     2420.38     2453.15     43.09 o 
   0   7   3     6433.75     6326.76    111.36 o 
   1   7   3     2700.66     2611.03     42.18 o 
   2   7   3     2653.25     2648.66     42.99 o 
   3   7   3      321.05      305.15     23.26 o 
   4   7   3     1236.37     1333.18     34.39 o 
   5   7   3      395.14      341.97     28.32 o 
   6   7   3       37.23       91.74     30.95 o 
   7   7   3      380.56      373.63     35.40 o 
   8   7   3      703.28      644.49     42.38 o 
  -8   8   3      776.80      698.40     45.51 o 
  -7   8   3      115.08      137.45     40.05 o 
  -6   8   3      473.47      403.87     38.03 o 
  -5   8   3      558.14      533.23     35.10 o 
  -4   8   3     1565.53     1635.50     42.58 o 
  -3   8   3      728.82      715.49     32.37 o 
  -2   8   3     1681.42     1713.68     39.85 o 
  -1   8   3      228.94      203.30     25.89 o 
   0   8   3     3379.56     3409.06     52.19 o 
   1   8   3      217.50      218.17     22.56 o 
   2   8   3     1729.64     1694.06     36.31 o 
   3   8   3      703.79      634.78     29.03 o 
   4   8   3     1437.69     1373.03     37.83 o 
   5   8   3      460.28      439.77     30.65 o 
   6   8   3      342.84      350.77     33.98 o 
   7   8   3      107.34       95.78     36.11 o 
   8   8   3      794.89      774.97     45.92 o 
  -8   9   3       61.93       92.95     45.31 o 
  -7   9   3       26.07       21.95     41.06 o 
  -6   9   3        9.40       16.69     37.93 o 
  -5   9   3       41.45       57.55     35.60 o 
  -4   9   3      590.19      583.80     34.59 o 
  -3   9   3       71.86       81.72     30.85 o 
  -2   9   3      791.44      785.79     33.48 o 
  -1   9   3        8.79       29.23     39.75 o 
   0   9   3      261.29      249.93     26.10 o 
   1   9   3        5.56        4.85     34.59 o 
   2   9   3      760.41      731.68     31.05 o 
   3   9   3      101.66      106.40     27.31 o 
   4   9   3      635.65      629.42     33.28 o 
   5   9   3       42.48       29.53     31.86 o 
   6   9   3        8.83       24.48     35.00 o 
   7   9   3       27.93       66.25     38.23 o 
   8   9   3       74.68       79.90     42.48 o 
  -7  10   3      132.40       95.68     61.60 o 
  -6  10   3      331.62      255.19     40.86 o 
  -5  10   3      555.49      537.58     39.14 o 
  -4  10   3      414.56      383.13     36.51 o 
  -3  10   3     1174.77     1226.78     38.33 o 
  -2  10   3      976.03     1103.18     37.42 o 
  -1  10   3      317.77      332.76     31.76 o 
   0  10   3      631.51      622.44     31.86 o 
   1  10   3      309.33      303.43     28.52 o 
   2  10   3     1017.76      966.53     37.22 o 
   3  10   3     1028.07      953.59     36.31 o 
   4  10   3      517.84      495.20     33.78 o 
   5  10   3      577.02      561.75     36.01 o 
   6  10   3      411.72      372.41     38.03 o 
   7  10   3      110.28       85.77     40.56 o 
  -6  11   3       15.55       39.04     41.87 o 
  -5  11   3      967.83      981.00     51.28 o 
  -4  11   3       67.56       77.48     37.32 o 
  -3  11   3      291.45      355.12     35.91 o 
  -2  11   3      163.23      108.43     48.35 o 
  -1  11   3      171.34      222.62     33.28 o 
   0  11   3      220.93      199.86     31.25 o 
   1  11   3      122.82      109.84     30.65 o 
   2  11   3      188.65      177.71     31.56 o 
   3  11   3      326.08      351.27     33.58 o 
   4  11   3       63.30       71.41     34.89 o 
   5  11   3      821.50      782.55     41.77 o 
   6  11   3       11.55       12.64     39.65 o 
  -6  12   3      212.51      219.48     44.60 o 
  -5  12   3      296.26      314.56     42.48 o 
  -4  12   3      319.70      272.58     40.56 o 
  -3  12   3      224.69      216.85     38.13 o 
  -2  12   3      263.55      232.23     37.12 o 
  -1  12   3      237.50      235.56     36.21 o 
   0  12   3      336.11      276.33     34.89 o 
   1  12   3      201.63      186.11     33.78 o 
   2  12   3      275.74      282.80     35.00 o 
   3  12   3      240.75      310.82     36.01 o 
   4  12   3      340.44      304.34     38.33 o 
   5  12   3      273.43      270.56     40.46 o 
   6  12   3      207.55      205.83     42.78 o 
  -5  13   3       13.28       29.74     43.80 o 
  -4  13   3       65.62       96.59     42.48 o 
  -3  13   3       16.03       32.77     40.15 o 
  -2  13   3      329.25      348.95     40.15 o 
  -1  13   3       25.46       28.42     37.83 o 
   0  13   3      222.07      284.82     37.73 o 
   1  13   3       24.76        2.43     36.01 o 
   2  13   3      304.30      311.62     38.33 o 
   3  13   3       12.80       30.85     54.62 o 
   4  13   3       54.23       50.98     40.26 o 
   5  13   3       14.72       37.63     42.38 o 
  -3  14   3       19.02        0.00     42.78 o 
  -2  14   3      218.04      236.68     42.68 o 
  -1  14   3       36.58       51.08     40.46 o 
   0  14   3      238.70      314.86     40.36 o 
   1  14   3       34.69       65.44     39.14 o 
   2  14   3      210.33      276.93     40.66 o 
   3  14   3       28.40       40.46     41.47 o 
  -1  15   3       29.07        0.00     43.59 o 
   0  15   3       16.35       17.80     42.58 o 
   1  15   3       29.27       24.48     41.67 o 
   0   0   4    29157.13    29883.73    211.90 o 
   1   0   4      918.05      864.48     21.24 o 
   2   0   4     8700.65     9250.44     92.14 o 
   3   0   4     2803.13     2897.68     42.89 o 
   4   0   4      557.96      662.59     25.08 o 
   5   0   4     1981.20     2095.10     41.37 o 
   6   0   4     2814.62     2845.08     52.39 o 
   7   0   4      308.05      366.45     34.29 o 
   8   0   4     2645.22     2454.97     54.92 o 
   9   0   4        5.07       22.15     40.76 o 
  -9   1   4      176.06      164.26     42.68 o 
  -8   1   4     1368.66     1460.12     45.82 o 
  -7   1   4       33.94       49.36     34.59 o 
  -6   1   4      150.11      211.69     31.76 o 
  -5   1   4      186.48      187.32     27.41 o 
  -4   1   4     1589.33     1550.03     34.59 o 
  -3   1   4     2041.95     2060.00     36.41 o 
  -2   1   4     7621.76     7469.69     81.83 o 
  -1   1   4      126.07      131.39     15.27 o 
   0   1   4    13712.86    13199.00    175.79 o 
   1   1   4      150.43      148.58     13.65 o 
   2   1   4     6860.87     7044.48     72.62 o 
   3   1   4     2019.59     2233.46     42.28 o 
   4   1   4     1635.90     1709.13     35.20 o 
   5   1   4      204.21      222.62     24.58 o 
   6   1   4      280.56      341.36     29.33 o 
   7   1   4       62.00       61.70     31.66 o 
   8   1   4     1245.11     1339.75     43.59 o 
   9   1   4      159.21      193.39     40.26 o 
  -9   2   4     1178.00     1146.37     47.34 o 
  -8   2   4     1475.18     1325.90     44.60 o 
  -7   2   4     1786.36     1727.64     44.00 o 
  -6   2   4     2402.78     2236.60     47.13 o 
  -5   2   4     3880.95     3614.48     55.22 o 
  -4   2   4     2614.19     2429.78     41.87 o 
  -3   2   4     6920.60     6244.33     69.89 o 
  -2   2   4     2952.09     2742.52     38.13 o 
  -1   2   4     9340.80     8403.25    117.93 o 
   0   2   4     7598.50     7006.76     88.00 o 
   1   2   4     9054.24     8922.42     87.49 o 
   2   2   4     2561.55     2505.04     40.36 o 
   3   2   4     6955.47     7022.84    145.14 o 
   4   2   4     2320.92     2374.36     73.94 o 
   5   2   4     4004.67     4169.36    116.01 o 
   6   2   4     2168.85     2213.94     86.98 o 
   7   2   4     1585.59     1576.13     42.48 o 
   8   2   4     1415.23     1330.04     42.99 o 
   9   2   4     1098.60     1259.45     45.41 o 
  -9   3   4      502.06      394.77     45.51 o 
  -8   3   4      452.54      440.38     41.27 o 
  -7   3   4     1848.52     1525.46     44.40 o 
  -6   3   4      390.63      365.94     33.58 o 
  -5   3   4     7498.89     6796.88     82.94 o 
  -4   3   4     1185.90     1118.35     30.75 o 
  -3   3   4     5845.29     5039.30     65.04 o 
  -2   3   4     1405.05     1234.97     27.41 o 
  -1   3   4      377.80      385.36     18.91 o 
   0   3   4     1526.67     1362.82     25.08 o 
   1   3   4      740.11      797.02     19.93 o 
   2   3   4     1256.49     1205.94     23.67 o 
   3   3   4     6433.75     5999.26     82.63 o 
   4   3   4     1224.89     1328.12     30.24 o 
   5   3   4     7419.94     7076.04    146.15 o 
   6   3   4      421.42      530.70     28.72 o 
   7   3   4     2195.11     2020.56     53.61 o 
   8   3   4      488.79      577.63     36.82 o 
   9   3   4      571.76      541.42     41.77 o 
  -9   4   4      360.74      323.36     45.72 o 
  -8   4   4     1207.19     1130.18     46.63 o 
  -7   4   4      492.32      408.02     38.43 o 
  -6   4   4     2046.51     1858.02     45.01 o 
  -5   4   4     1885.37     1815.44     40.76 o 
  -4   4   4     5033.76     4688.23     63.62 o 
  -3   4   4     3750.69     3461.05     48.45 o 
  -2   4   4     2653.44     2320.75     38.74 o 
  -1   4   4      693.44      696.88     22.66 o 
   0   4   4      304.40      274.30     16.79 o 
   1   4   4      500.27      494.39     18.21 o 
   2   4   4     2355.61     2072.75     33.28 o 
   3   4   4     4059.13     3870.58     50.47 o 
   4   4   4     5012.48     4778.55     61.80 o 
   5   4   4     1861.63     1995.98     40.26 o 
   6   4   4     2168.42     2179.35     47.54 o 
   7   4   4      589.53      567.92     33.18 o 
   8   4   4     1229.56     1315.28     43.80 o 
   9   4   4      374.38      419.24     41.67 o 
  -9   5   4      194.61      259.74     45.82 o 
  -8   5   4      868.11      800.35     45.72 o 
  -7   5   4      235.26      257.72     38.23 o 
  -6   5   4     2081.98     1952.49     45.31 o 
  -5   5   4       17.20       15.37     30.34 o 
  -4   5   4     2124.25     1987.18     41.57 o 
  -3   5   4      103.81      102.16     24.98 o 
  -2   5   4     1868.07     1741.30     34.79 o 
  -1   5   4      758.98      718.83     25.39 o 
   0   5   4     4512.56     4001.26     49.86 o 
   1   5   4      768.92      923.45     22.66 o 
   2   5   4     2118.97     1910.21     33.18 o 
   3   5   4      130.63      151.31     19.82 o 
   4   5   4     2261.26     2002.96     38.84 o 
   5   5   4       14.84       68.37     24.98 o 
   6   5   4     1861.85     1663.72     40.86 o 
   7   5   4      255.91      337.32     33.28 o 
   8   5   4      831.47      775.78     39.35 o 
   9   5   4      200.59      218.77     42.18 o 
  -9   6   4       27.10        0.00     46.12 o 
  -8   6   4      370.87      383.03     43.59 o 
  -7   6   4      118.29      110.35     38.94 o 
  -6   6   4      892.15      866.40     38.54 o 
  -5   6   4      256.90      274.91     31.96 o 
  -4   6   4     1141.13     1106.01     35.81 o 
  -3   6   4       54.37       21.75     26.70 o 
  -2   6   4     2541.35     2456.39     42.48 o 
  -1   6   4      535.46      548.10     24.68 o 
   0   6   4     8463.96     8373.52     86.98 o 
   1   6   4      641.15      608.89     22.86 o 
   2   6   4     2588.62     2427.56     42.28 o 
   3   6   4       77.00       96.79     21.24 o 
   4   6   4     1275.60     1248.52     33.38 o 
   5   6   4      325.32      325.28     27.01 o 
   6   6   4      968.67      946.71     36.92 o 
   7   6   4      136.54      142.61     33.78 o 
   8   6   4      389.90      458.49     39.14 o 
   9   6   4       24.08       17.70     41.97 o 
  -8   7   4      488.56      456.06     45.01 o 
  -7   7   4      705.18      693.14     41.67 o 
  -6   7   4      811.21      734.71     38.74 o 
  -5   7   4      526.76      519.58     34.79 o 
  -4   7   4      588.23      581.88     33.07 o 
  -3   7   4      600.91      576.52     30.04 o 
  -2   7   4     1112.94     1098.42     33.68 o 
  -1   7   4     2227.45     2206.66     42.18 o 
   0   7   4     2461.79     2313.37     50.17 o 
   1   7   4     2009.82     1794.09     35.10 o 
   2   7   4      991.73      930.53     28.32 o 
   3   7   4      493.11      492.88     26.10 o 
   4   7   4      491.32      476.69     28.52 o 
   5   7   4      364.47      383.44     29.43 o 
   6   7   4      731.61      651.77     35.81 o 
   7   7   4      690.26      704.27     43.39 o 
   8   7   4      497.96      436.54     40.15 o 
  -8   8   4      134.21      119.55     44.91 o 
  -7   8   4      563.93      509.06     42.68 o 
  -6   8   4      292.47      301.21     38.43 o 
  -5   8   4      268.32      299.49     35.81 o 
  -4   8   4      185.41      169.21     32.87 o 
  -3   8   4      689.93      612.12     32.47 o 
  -2   8   4       52.46       46.43     28.42 o 
  -1   8   4     3355.51     3362.84     55.33 o 
   0   8   4       57.86       66.55     24.48 o 
   1   8   4     3433.69     3256.64     50.17 o 
   2   8   4       57.69       88.10     34.29 o 
   3   8   4      663.78      637.81     29.84 o 
   4   8   4      160.20      154.14     27.81 o 
   5   8   4      191.28      193.89     30.65 o 
   6   8   4      253.65      261.76     33.98 o 
   7   8   4      608.43      612.02     38.13 o 
   8   8   4      139.17      113.79     41.06 o 
  -6   9   4      570.54      557.71     41.37 o 
  -5   9   4      651.46      572.48     38.23 o 
  -4   9   4     1415.43     1420.06     43.49 o 
  -3   9   4     1364.70     1453.34     41.37 o 
  -2   9   4     1813.29     1841.83     44.91 o 
  -1   9   4      818.63      769.40     34.29 o 
   0   9   4      900.31      891.28     31.96 o 
   1   9   4      821.79      818.56     31.86 o 
   2   9   4     1831.81     1864.39     40.66 o 
   3   9   4     1371.57     1442.82     44.60 o 
   4   9   4     1593.25     1570.46     42.58 o 
   5   9   4      740.83      652.58     36.61 o 
   6   9   4      668.99      620.82     39.04 o 
   7   9   4      137.68      129.36     39.24 o 
  -7  10   4        6.03       23.26     43.59 o 
  -6  10   4      533.92      496.92     42.68 o 
  -5  10   4        6.63       31.15     38.43 o 
  -4  10   4      850.58      818.15     39.95 o 
  -3  10   4        5.71       54.82     34.09 o 
  -2  10   4      162.96      170.83     33.28 o 
  -1  10   4       84.69       93.76     45.72 o 
   0  10   4       60.74       41.97     29.23 o 
   1  10   4       90.21       81.93     28.12 o 
   2  10   4      199.92      201.07     29.23 o 
   3  10   4       11.79        8.39     30.04 o 
   4  10   4      950.39      930.22     41.67 o 
   5  10   4        7.83       40.86     35.00 o 
   6  10   4      588.05      569.04     39.85 o 
   7  10   4        8.22       22.25     41.17 o 
  -6  11   4      387.13      394.97     44.40 o 
  -5  11   4       30.13       54.11     40.56 o 
  -4  11   4      668.41      677.46     40.66 o 
  -3  11   4      105.87      111.06     36.72 o 
  -2  11   4      597.30      630.43     37.22 o 
  -1  11   4      320.78      286.44     35.00 o 
   0  11   4        0.65       32.37     31.66 o 
   1  11   4      303.20      314.46     31.86 o 
   2  11   4      638.82      607.98     35.50 o 
   3  11   4      113.74      149.19     33.68 o 
   4  11   4      640.23      617.28     37.42 o 
   5  11   4       29.37        1.92     37.52 o 
   6  11   4      341.86      339.84     41.27 o 
  -5  12   4       33.90       59.17     42.89 o 
  -4  12   4      134.09      136.04     41.47 o 
  -3  12   4       51.55       61.70     38.64 o 
  -2  12   4      219.40      246.69     38.13 o 
  -1  12   4        1.83        0.00     36.31 o 
   0  12   4        0.02       46.73     34.49 o 
   1  12   4        5.30        6.37     33.28 o 
   2  12   4      248.23      242.04     35.40 o 
   3  12   4       66.65       36.72     50.27 o 
   4  12   4      112.39      114.39     38.23 o 
   5  12   4       34.64       10.72     40.36 o 
  -4  13   4       62.33       96.09     42.99 o 
  -3  13   4      146.71      155.96     41.97 o 
  -2  13   4       39.36       68.17     39.75 o 
  -1  13   4      383.75      388.19     40.36 o 
   0  13   4       72.82      121.58     37.32 o 
   1  13   4      355.17      379.90     37.32 o 
   2  13   4       39.13       15.37     37.52 o 
   3  13   4      148.57      146.76     39.04 o 
   4  13   4       71.65       96.79     41.27 o 
  -3  14   4       62.15       50.27     44.00 o 
  -2  14   4       92.02       92.45     60.59 o 
  -1  14   4      141.30      207.35     42.28 o 
   0  14   4       51.25      119.65     40.26 o 
   1  14   4      115.92      125.52     39.55 o 
   2  14   4       92.90      121.78     40.86 o 
   3  14   4       69.06       79.60     42.18 o 
   1   0   5       25.32        8.39     16.28 o 
   2   0   5    13116.26    13374.79    130.78 o 
   3   0   5      396.36      444.73     22.66 o 
   4   0   5    18685.98    19788.13    184.28 o 
   5   0   5       10.79        3.94     27.41 o 
   6   0   5    10557.79    10729.36    122.99 o 
   7   0   5       56.54       34.09     34.59 o 
   8   0   5      553.21      583.70     40.15 o 
   9   0   5      139.41      155.56     42.68 o 
  -9   1   5      110.70      151.11     43.80 o 
  -8   1   5      999.63      988.89     42.78 o 
  -7   1   5      502.07      476.09     37.12 o 
  -6   1   5     1664.03     1708.83     43.09 o 
  -5   1   5     2210.14     2124.53     44.40 o 
  -4   1   5      103.18      117.93     25.59 o 
  -3   1   5     1735.74     1687.49     34.39 o 
  -2   1   5     2669.41     2706.11     39.85 o 
  -1   1   5      457.84      430.17     19.52 o 
   0   1   5      709.01      692.23     20.13 o 
   1   1   5      466.80      465.77     19.12 o 
   2   1   5     2510.49     2691.24     39.45 o 
   3   1   5     2105.89     2229.01     38.23 o 
   4   1   5      182.89      226.97     23.67 o 
   5   1   5     2358.39     2415.32     47.34 o 
   6   1   5     1686.98     1808.86     42.68 o 
   7   1   5      556.57      570.65     34.89 o 
   8   1   5     1015.80     1029.55     40.86 o 
   9   1   5      115.67      126.23     41.97 o 
  -9   2   5     1779.88     1672.21     51.79 o 
  -8   2   5      405.35      387.38     41.77 o 
  -7   2   5      630.54      611.52     38.33 o 
  -6   2   5     1019.75      973.71     37.12 o 
  -5   2   5      837.11      867.92     31.96 o 
  -4   2   5     1366.65     1297.17     33.78 o 
  -3   2   5     5961.74     5710.49    114.90 o 
  -2   2   5     1041.42      976.65     26.10 o 
  -1   2   5    12852.66    12027.75    114.60 o 
   0   2   5     1931.40     1876.02     35.10 o 
   1   2   5    13042.19    13212.35    116.01 o 
   2   2   5     1046.01      998.49     25.18 o 
   3   2   5     6479.72     6714.85     73.84 o 
   4   2   5     1259.53     1244.88     33.78 o 
   5   2   5      934.99     1085.38     32.97 o 
   6   2   5     1009.96     1076.17     36.31 o 
   7   2   5      755.57      847.69     36.11 o 
   8   2   5      443.54      528.98     38.54 o 
   9   2   5     1773.49     1816.04     52.29 o 
  -9   3   5      472.31      429.36     46.32 o 
  -8   3   5      397.64      345.91     42.48 o 
  -7   3   5      459.35      452.72     38.84 o 
  -6   3   5      705.31      637.11     36.01 o 
  -5   3   5      695.43      640.14     32.26 o 
  -4   3   5      732.02      672.00     28.83 o 
  -3   3   5     3921.47     3712.09     52.49 o 
  -2   3   5      748.98      635.59     24.38 o 
  -1   3   5     2766.92     2465.79     40.05 o 
   0   3   5     2393.77     2168.12     43.29 o 
   1   3   5     3496.20     3366.88     46.12 o 
   2   3   5      694.59      716.71     21.75 o 
   3   3   5     4072.37     4341.71     54.92 o 
   4   3   5      731.51      737.04     27.01 o 
   5   3   5      673.99      782.86     29.74 o 
   6   3   5      661.59      704.67     32.67 o 
   7   3   5      555.03      635.89     34.49 o 
   8   3   5      388.25      407.41     37.83 o 
   9   3   5      473.02      542.03     42.89 o 
  -9   4   5     1233.78     1097.51     51.48 o 
  -8   4   5      365.11      296.96     42.89 o 
  -7   4   5     2263.48     2101.47     49.76 o 
  -6   4   5      409.72      395.37     35.70 o 
  -5   4   5      398.51      374.84     32.26 o 
  -4   4   5      660.44      656.12     31.96 o 
  -3   4   5      749.34      698.50     28.02 o 
  -2   4   5     1890.22     1730.27     35.50 o 
  -1   4   5     6644.72     6008.87     69.28 o 
   0   4   5     4628.18     4392.38     57.15 o 
   1   4   5     6754.27     6182.03     68.17 o 
   2   4   5     1650.41     1606.57     31.05 o 
   3   4   5      791.74      799.04     24.78 o 
   4   4   5      546.01      623.86     26.60 o 
   5   4   5      441.52      424.40     26.80 o 
   6   4   5      391.40      477.30     30.24 o 
   7   4   5     2243.19     2189.77     50.17 o 
   8   4   5      343.16      419.85     38.54 o 
   9   4   5     1219.16     1249.13     47.23 o 
  -9   5   5       19.04       36.11     46.43 o 
  -8   5   5     1294.41     1113.29     46.63 o 
  -7   5   5       54.59       25.99     39.04 o 
  -6   5   5      746.51      653.80     38.03 o 
  -5   5   5       60.72       50.17     32.37 o 
  -4   5   5     2164.98     1917.59     43.69 o 
  -3   5   5      100.26       84.46     26.60 o 
  -2   5   5     6879.53     6488.29     78.89 o 
  -1   5   5      314.18      295.64     23.87 o 
   0   5   5    23456.62    23099.08    171.44 o 
   1   5   5      339.34      332.97     19.32 o 
   2   5   5     6710.62     6238.87     71.10 o 
   3   5   5      113.30      121.07     21.34 o 
   4   5   5     2266.83     2078.51     41.06 o 
   5   5   5       61.32       66.25     36.72 o 
   6   5   5      807.35      840.71     33.68 o 
   7   5   5       63.81       67.16     33.38 o 
   8   5   5     1267.20     1231.73     45.82 o 
   9   5   5       25.94       35.50     42.18 o 
  -8   6   5      423.12      411.96     44.71 o 
  -7   6   5       16.77       51.18     39.85 o 
  -6   6   5     1073.48      988.08     45.72 o 
  -5   6   5       31.19       27.01     33.58 o 
  -4   6   5     8181.84     7518.04     96.69 o 
  -3   6   5       57.03       43.59     28.42 o 
  -2   6   5     2991.14     2807.46     49.36 o 
  -1   6   5       43.93       99.93     25.29 o 
   0   6   5     2028.74     1941.97     37.02 o 
   1   6   5       41.22      150.81     20.03 o 
   2   6   5     2893.50     2662.31     42.28 o 
   3   6   5       54.26       76.36     22.86 o 
   4   6   5     8210.33     7513.49     91.03 o 
   5   6   5       30.80       44.50     27.61 o 
   6   6   5      906.90      894.52     36.01 o 
   7   6   5       17.93       68.07     34.79 o 
   8   6   5      358.92      379.29     39.55 o 
  -8   7   5      111.16       83.04     45.11 o 
  -7   7   5      578.44      456.67     42.68 o 
  -6   7   5      247.39      222.11     37.93 o 
  -5   7   5     2207.52     2021.77     47.64 o 
  -4   7   5      307.81      304.04     33.48 o 
  -3   7   5     3261.78     3124.54     53.51 o 
  -2   7   5      778.44      763.64     31.86 o 
  -1   7   5      113.16      148.38     27.31 o 
   0   7   5       28.93       10.72     23.36 o 
   1   7   5      208.05      254.48     23.36 o 
   2   7   5      771.22      713.67     28.12 o 
   3   7   5     3157.43     2946.43     49.46 o 
   4   7   5      388.72      412.47     28.42 o 
   5   7   5     2096.73     1879.36     44.50 o 
   6   7   5      306.42      269.14     33.48 o 
   7   7   5      548.52      465.26     37.83 o 
   8   7   5      123.87      137.86     40.15 o 
  -8   8   5       16.83       31.05     45.92 o 
  -7   8   5      566.08      534.24     44.30 o 
  -6   8   5       16.93       42.28     38.94 o 
  -5   8   5      716.85      721.56     38.94 o 
  -4   8   5       88.59      119.25     34.19 o 
  -3   8   5      323.71      323.16     32.87 o 
  -2   8   5      277.09      281.69     31.05 o 
  -1   8   5      365.21      411.96     30.44 o 
   0   8   5      411.72      390.11     27.61 o 
   1   8   5      281.25      278.35     25.29 o 
   2   8   5      306.74      303.94     25.69 o 
   3   8   5      518.47      526.56     29.94 o 
   4   8   5      101.36      124.71     29.03 o 
   5   8   5      614.31      581.38     33.58 o 
   6   8   5       23.73       70.80     34.59 o 
   7   8   5      638.53      600.19     39.55 o 
   8   8   5       19.61       24.68     41.47 o 
  -7   9   5      839.38      861.95     46.12 o 
  -6   9   5      270.04      245.58     41.77 o 
  -5   9   5     1175.93     1126.85     43.09 o 
  -4   9   5      268.34      237.08     36.41 o 
  -3   9   5      525.54      548.50     35.40 o 
  -2   9   5      477.76      457.58     33.68 o 
  -1   9   5      709.14      754.94     33.78 o 
   0   9   5     1044.66     1062.42     35.70 o 
   1   9   5      542.90      528.88     29.03 o 
   2   9   5      462.58      411.66     29.94 o 
   3   9   5      519.71      487.01     31.66 o 
   4   9   5      242.28      276.63     31.86 o 
   5   9   5     1047.31      996.67     39.14 o 
   6   9   5      237.81      220.49     36.92 o 
   7   9   5      746.38      782.25     42.08 o 
  -7  10   5       69.80       19.32     44.81 o 
  -6  10   5      202.09      179.43     42.99 o 
  -5  10   5       90.42       55.53     39.85 o 
  -4  10   5      196.87      215.54     38.23 o 
  -3  10   5       40.06        7.59     35.30 o 
  -2  10   5      932.55      907.87     38.54 o 
  -1  10   5      184.50      203.60     33.68 o 
   0  10   5      444.63      460.71     33.07 o 
   1  10   5      175.20      190.15     29.23 o 
   2  10   5      848.97      823.41     35.50 o 
   3  10   5       42.14       32.16     31.35 o 
   4  10   5      238.77      240.62     34.39 o 
   5  10   5       80.13       55.63     35.81 o 
   6  10   5      228.03      267.22     39.35 o 
   7  10   5       74.66       77.58     41.97 o 
  -6  11   5      143.26      155.86     44.81 o 
  -5  11   5       20.51        3.03     41.97 o 
  -4  11   5      100.41       86.88     39.85 o 
  -3  11   5       21.78       19.82     37.42 o 
  -2  11   5     1710.85     1861.35     48.85 o 
  -1  11   5       37.86        7.89     35.10 o 
   0  11   5     1684.94     1848.51     46.53 o 
   1  11   5       34.93       39.45     31.66 o 
   2  11   5     1662.86     1812.20     45.62 o 
   3  11   5       28.17       27.71     33.88 o 
   4  11   5       74.22       57.25     36.21 o 
   5  11   5       22.46       13.15     37.93 o 
   6  11   5      116.24      138.77     41.37 o 
  -5  12   5        8.11       33.98     43.80 o 
  -4  12   5       48.81       35.20     41.47 o 
  -3  12   5      105.18       72.01     40.46 o 
  -2  12   5       25.93       62.10     38.74 o 
  -1  12   5      271.93      315.97     38.23 o 
   0  12   5        7.91       10.42     35.40 o 
   1  12   5      244.81      276.73     35.10 o 
   2  12   5       41.12       54.21     35.40 o 
   3  12   5      114.13      134.02     37.02 o 
   4  12   5       44.42       61.70     38.94 o 
   5  12   5        5.16       17.60     41.17 o 
  -4  13   5       11.59        7.28     44.00 o 
  -3  13   5      173.25      199.35     43.09 o 
  -2  13   5       18.38       37.52     58.66 o 
  -1  13   5      109.43      159.20     40.76 o 
   0  13   5       20.98       28.02     38.23 o 
   1  13   5      104.63      101.65     37.42 o 
   2  13   5       23.74       16.79     38.13 o 
   3  13   5      168.17      214.93     39.85 o 
   4  13   5       14.98       29.33     41.97 o 
  -2  14   5       24.26       42.89     43.69 o 
  -1  14   5       57.08       77.07     42.89 o 
   0  14   5       16.10       36.01     40.96 o 
   1  14   5       54.65       71.21     40.15 o 
   2  14   5       27.45        2.63     41.17 o 
   0   0   6     1047.29     1073.44     38.33 o 
   1   0   6      750.32      731.58     23.77 o 
   2   0   6        8.92       28.12     30.24 o 
   3   0   6     4922.07     4751.24     62.71 o 
   4   0   6      139.54      130.88     26.70 o 
   5   0   6     7414.21     7544.03     93.66 o 
   6   0   6       11.13       54.31     32.87 o 
   7   0   6     1905.51     1954.51     50.27 o 
   8   0   6        0.74       28.52     40.56 o 
   9   0   6       82.29       63.01     44.60 o 
  -9   1   6      291.05      318.00     45.82 o 
  -8   1   6     1746.65     1599.80     48.85 o 
  -7   1   6      169.10      223.22     37.52 o 
  -6   1   6     1806.58     1880.57     45.62 o 
  -5   1   6      949.04      943.17     34.39 o 
  -4   1   6     2610.88     2528.20     46.73 o 
  -3   1   6     3893.79     3856.32     56.84 o 
  -2   1   6     3111.94     3116.75     46.93 o 
  -1   1   6     2474.17     2509.08     40.26 o 
   0   1   6     5925.82     6074.01     80.71 o 
   1   1   6     2447.70     2650.99     41.17 o 
   2   1   6     2989.95     3053.44     45.41 o 
   3   1   6     3832.35     4019.36     57.25 o 
   4   1   6     2531.43     2660.80     47.03 o 
   5   1   6      877.13      960.26     32.97 o 
   6   1   6     1819.65     1898.27     46.02 o 
   7   1   6      175.89      181.35     35.50 o 
   8   1   6     1854.67     1843.76     49.97 o 
   9   1   6      323.64      345.31     44.40 o 
  -9   2   6      351.29      378.18     46.12 o 
  -8   2   6     1198.31     1020.24     45.31 o 
  -7   2   6      272.83      274.91     38.84 o 
  -6   2   6      336.67      334.79     35.20 o 
  -5   2   6      125.04      145.75     31.25 o 
  -4   2   6      486.89      436.03     29.33 o 
  -3   2   6      119.23       99.12     25.49 o 
  -2   2   6     1961.11     1784.79     35.20 o 
  -1   2   6     1831.62     1795.31     34.29 o 
   0   2   6     4092.68     3855.61     62.30 o 
   1   2   6     1961.26     2100.56     35.60 o 
   2   2   6     1936.17     1930.44     34.69 o 
   3   2   6      183.32      187.52     22.76 o 
   4   2   6      384.14      384.85     25.99 o 
   5   2   6      146.75      152.83     28.32 o 
   6   2   6      211.63      235.77     31.56 o 
   7   2   6      314.53      336.30     35.40 o 
   8   2   6     1183.48     1201.59     43.49 o 
   9   2   6      331.88      356.84     43.69 o 
  -9   3   6       64.16       66.05     46.83 o 
  -8   3   6      166.02      173.46     43.39 o 
  -7   3   6     1247.08     1038.65     42.38 o 
  -6   3   6      565.82      481.55     36.61 o 
  -5   3   6     2759.96     2369.00     49.05 o 
  -4   3   6      755.30      737.85     31.66 o 
  -3   3   6     2680.33     2320.55     42.89 o 
  -2   3   6      688.85      661.28     26.60 o 
  -1   3   6      663.24      587.75     24.48 o 
   0   3   6     1911.45     1970.19     34.29 o 
   1   3   6      791.82      772.34     24.38 o 
   2   3   6      737.26      781.44     26.40 o 
   3   3   6     2589.92     2537.10     43.09 o 
   4   3   6      690.79      726.01     28.72 o 
   5   3   6     3028.05     3002.66     65.54 o 
   6   3   6      470.83      475.78     32.16 o 
   7   3   6     1109.13     1150.72     40.36 o 
   8   3   6      177.50      215.94     39.04 o 
   9   3   6       80.33       97.30     42.89 o 
  -9   4   6       89.59       85.77     46.93 o 
  -8   4   6      965.90      825.94     45.92 o 
  -7   4   6        1.50       20.94     39.24 o 
  -6   4   6     1188.16     1168.21     40.15 o 
  -5   4   6      253.82      251.34     33.38 o 
  -4   4   6     1981.99     1802.39     41.87 o 
  -3   4   6       41.62       44.60     27.51 o 
  -2   4   6     2861.95     2567.85     44.50 o 
  -1   4   6      350.77      360.98     24.68 o 
   0   4   6     7169.80     6636.06    121.68 o 
   1   4   6      304.27      327.50     20.63 o 
   2   4   6     2520.46     2500.58     40.86 o 
   3   4   6       26.07       13.76     22.25 o 
   4   4   6     1746.27     1807.55     38.84 o 
   5   4   6      262.79      266.92     28.22 o 
   6   4   6      981.69     1101.86     37.83 o 
   7   4   6        1.94       35.91     34.19 o 
   8   4   6      920.00      950.86     42.68 o 
   9   4   6       81.40       43.19     43.39 o 
  -8   5   6      492.60      437.95     45.92 o 
  -7   5   6     1316.10     1109.15     44.10 o 
  -6   5   6      585.56      536.87     38.84 o 
  -5   5   6      485.51      394.56     35.30 o 
  -4   5   6      189.12      197.64     31.96 o 
  -3   5   6      706.17      686.36     30.95 o 
  -2   5   6      572.57      527.87     28.42 o 
  -1   5   6     3958.07     3488.86     53.81 o 
   0   5   6     1224.18     1129.78     31.46 o 
   1   5   6     3667.75     3283.24     49.56 o 
   2   5   6      482.57      542.54     24.48 o 
   3   5   6      591.06      593.82     26.90 o 
   4   5   6      111.21      352.49     26.60 o 
   5   5   6      317.79      306.37     29.03 o 
   6   5   6      518.84      546.58     33.88 o 
   7   5   6     1308.88     1282.61     41.17 o 
   8   5   6      495.78      525.95     40.36 o 
  -8   6   6      163.13      168.61     45.41 o 
  -7   6   6      498.21      446.15     43.39 o 
  -6   6   6      814.35      730.87     40.66 o 
  -5   6   6     2047.20     1973.52     46.63 o 
  -4   6   6     1234.55     1207.76     38.94 o 
  -3   6   6     2887.89     2662.31     51.18 o 
  -2   6   6     1769.62     1728.75     40.66 o 
  -1   6   6       90.33       99.83     27.61 o 
   0   6   6       11.41       19.62     23.26 o 
   1   6   6      100.89      135.94     21.64 o 
   2   6   6     1778.79     1824.03     37.02 o 
   3   6   6     2852.24     2671.62     49.16 o 
   4   6   6     1450.04     1441.71     38.23 o 
   5   6   6     2024.04     1950.06     44.60 o 
   6   6   6      923.67      897.65     36.41 o 
   7   6   6      537.02      526.25     37.73 o 
   8   6   6      187.76      187.32     40.66 o 
  -8   7   6      416.38      398.71     47.94 o 
  -7   7   6        3.84       22.56     42.89 o 
  -6   7   6     1547.97     1416.42     46.53 o 
  -5   7   6        9.37       64.63     36.72 o 
  -4   7   6     2491.01     2443.24     52.09 o 
  -3   7   6       14.12       35.10     32.37 o 
  -2   7   6     1952.16     1905.66     44.10 o 
  -1   7   6       12.86       51.48     29.33 o 
   0   7   6      297.30      339.64     27.01 o 
   1   7   6       11.55       17.80     23.57 o 
   2   7   6     2180.29     2061.52     41.57 o 
   3   7   6       12.14       45.21     26.80 o 
   4   7   6     2856.77     2682.95     50.17 o 
   5   7   6        7.99       81.52     30.95 o 
   6   7   6     1749.09     1579.16     45.41 o 
   7   7   6        2.79       36.41     37.32 o 
   8   7   6      507.83      470.42     42.89 o 
  -7   8   6      522.35      452.22     46.02 o 
  -6   8   6       71.35       89.71     40.96 o 
  -5   8   6       85.53       75.86     38.84 o 
  -4   8   6      264.85      220.80     36.01 o 
  -3   8   6      248.64      254.28     34.39 o 
  -2   8   6      563.49      575.31     33.68 o 
  -1   8   6     1349.72     1265.11     39.75 o 
   0   8   6      712.64      666.84     31.96 o 
   1   8   6     1217.64     1177.82     34.79 o 
   2   8   6      653.09      628.21     30.44 o 
   3   8   6      334.18      319.31     29.23 o 
   4   8   6      230.91      238.30     30.85 o 
   5   8   6       67.47      105.09     33.18 o 
   6   8   6       39.66       51.08     50.77 o 
   7   8   6      569.37      615.16     40.76 o 
  -7   9   6      130.64      118.04     45.51 o 
  -6   9   6      441.02      359.47     43.59 o 
  -5   9   6      220.07      215.54     40.56 o 
  -4   9   6      406.83      351.78     39.35 o 
  -3   9   6      103.95      132.40     35.50 o 
  -2   9   6      309.30      282.29     35.20 o 
  -1   9   6      170.06      193.69     33.38 o 
   0   9   6        9.08       33.88     30.04 o 
   1   9   6      145.21      121.27     28.22 o 
   2   9   6      362.06      378.68     30.65 o 
   3   9   6      109.83      127.54     30.34 o 
   4   9   6      365.29      359.36     33.78 o 
   5   9   6      213.88      211.80     35.20 o 
   6   9   6      416.68      417.32     39.24 o 
   7   9   6      137.07       90.63     41.27 o 
  -6  10   6      279.78      272.68     44.81 o 
  -5  10   6       94.21      116.32     41.67 o 
  -4  10   6      531.34      519.98     41.27 o 
  -3  10   6      165.18      154.75     38.13 o 
  -2  10   6      202.36      235.56     36.51 o 
  -1  10   6      461.12      471.23     36.82 o 
   0  10   6      319.47      337.21     32.87 o 
   1  10   6      464.96      431.89     32.47 o 
   2  10   6      189.62      199.66     31.76 o 
   3  10   6      178.89      176.70     33.28 o 
   4  10   6      503.98      552.75     36.21 o 
   5  10   6       78.73       78.18     36.92 o 
   6  10   6      244.07      270.66     40.66 o 
  -6  11   6       11.12        0.00     45.62 o 
  -5  11   6        7.08       30.75     42.89 o 
  -4  11   6       25.81       41.97     40.86 o 
  -3  11   6      231.22      270.96     40.05 o 
  -2  11   6        1.47       53.20     38.13 o 
  -1  11   6      768.20      829.68     40.56 o 
   0  11   6        6.82        0.00     50.77 o 
   1  11   6      694.22      697.79     36.82 o 
   2  11   6        4.86       19.62     33.58 o 
   3  11   6      263.22      310.31     36.01 o 
   4  11   6       23.30       61.19     37.12 o 
   5  11   6        5.97        6.17     39.55 o 
   6  11   6        6.11       13.25     42.18 o 
  -5  12   6       70.83       50.77     45.41 o 
  -4  12   6      350.10      437.04     44.71 o 
  -3  12   6       31.14       23.36     42.08 o 
  -2  12   6      324.96      301.51     41.17 o 
  -1  12   6       94.60      142.01     39.85 o 
   0  12   6      226.62      217.26     38.03 o 
   1  12   6       90.25       88.00     35.81 o 
   2  12   6      340.81      329.02     37.83 o 
   3  12   6       44.93       50.27     37.93 o 
   4  12   6      386.93      389.40     41.17 o 
   5  12   6       67.23       71.00     41.97 o 
  -3  13   6       35.42        0.00     43.90 o 
  -2  13   6       43.25       52.80     42.48 o 
  -1  13   6        6.10        4.45     41.77 o 
   0  13   6        6.94        7.79     39.14 o 
   1  13   6        7.07       16.79     38.33 o 
   2  13   6       50.47       24.58     39.45 o 
   3  13   6       23.15       43.49     40.56 o 
  -1  14   6      137.44      110.75     44.40 o 
   0  14   6       12.94       20.84     42.38 o 
   1  14   6      128.09      145.24     42.08 o 
   1   0   7     1154.18     1293.63     31.96 o 
   2   0   7       42.34       16.08     23.36 o 
   3   0   7       71.92      108.63     25.89 o 
   4   0   7       46.87       76.57     28.72 o 
   5   0   7       10.46       38.03     31.35 o 
   6   0   7       28.65       23.47     34.39 o 
   7   0   7        3.38        0.00     38.33 o 
   8   0   7        0.03        0.00     42.28 o 
   9   0   7        0.20        7.28     45.82 o 
  -9   1   7     1340.47     1309.82     51.79 o 
  -8   1   7       89.70       95.58     42.99 o 
  -7   1   7     1140.21     1090.13     42.99 o 
  -6   1   7      353.18      342.98     36.51 o 
  -5   1   7       18.83       60.99     32.47 o 
  -4   1   7      497.27      505.11     30.85 o 
  -3   1   7     2917.67     3073.97     50.67 o 
  -2   1   7      327.02      321.33     25.18 o 
  -1   1   7     9148.58     9147.37    100.03 o 
   0   1   7      687.24      757.77     25.89 o 
   1   1   7     9534.75     9674.84    103.47 o 
   2   1   7      268.63      290.18     23.47 o 
   3   1   7     2758.18     2853.07     50.57 o 
   4   1   7      451.70      444.93     29.53 o 
   5   1   7       12.00       27.21     30.44 o 
   6   1   7      397.04      434.31     35.10 o 
   7   1   7     1169.80     1253.58     42.68 o 
   8   1   7       85.44      118.04     41.57 o 
   9   1   7     1357.56     1457.28     51.48 o 
  -9   2   7       43.02        8.60     46.93 o 
  -8   2   7     1049.18      903.82     46.63 o 
  -7   2   7      412.26      396.28     40.86 o 
  -6   2   7      214.62      214.93     36.72 o 
  -5   2   7      655.04      637.81     34.69 o 
  -4   2   7      861.46      799.75     33.88 o 
  -3   2   7      380.36      364.02     28.42 o 
  -2   2   7     5387.50     5005.32     67.87 o 
  -1   2   7       54.54       51.89     34.59 o 
   0   2   7     9300.16     9381.92    134.32 o 
   1   2   7       86.52      100.64     21.44 o 
   2   2   7     5291.09     5276.28     68.27 o 
   3   2   7      269.09      296.35     25.29 o 
   4   2   7      917.39     1013.06     33.98 o 
   5   2   7      637.07      705.58     32.77 o 
   6   2   7      220.85      217.97     33.98 o 
   7   2   7      372.70      346.01     37.52 o 
   8   2   7     1126.59     1253.98     44.50 o 
   9   2   7       48.86       65.64     59.17 o 
  -9   3   7        2.65        0.00     47.44 o 
  -8   3   7      708.37      624.56     46.02 o 
  -7   3   7        9.46        0.00     39.75 o 
  -6   3   7     5104.88     4674.47     73.33 o 
  -5   3   7        5.47       13.55     33.48 o 
  -4   3   7    11605.12    10363.93    116.52 o 
  -3   3   7       61.84       30.14     28.42 o 
  -2   3   7     6618.89     6063.49     73.23 o 
  -1   3   7       35.63       29.43     25.08 o 
   0   3   7      190.42      197.13     23.06 o 
   1   3   7       31.23       24.27     21.44 o 
   2   3   7     6573.63     6251.82     91.03 o 
   3   3   7       46.61       15.68     24.48 o 
   4   3   7    12383.25    12367.09    130.37 o 
   5   3   7        6.49        9.91     29.53 o 
   6   3   7     5263.63     5292.87     76.16 o 
   7   3   7        9.15        0.00     35.81 o 
   8   3   7      773.49      773.65     42.68 o 
   9   3   7        3.74        0.00     43.80 o 
  -8   4   7       69.59       50.47     44.50 o 
  -7   4   7      871.96      694.35     43.49 o 
  -6   4   7      209.26      233.04     38.43 o 
  -5   4   7     2496.72     2125.54     48.45 o 
  -4   4   7      492.98      442.91     33.78 o 
  -3   4   7     3393.79     3049.09     51.99 o 
  -2   4   7        9.17       48.55     27.01 o 
  -1   4   7      579.14      522.61     27.81 o 
   0   4   7       85.59       56.34     23.57 o 
   1   4   7      612.77      584.51     25.49 o 
   2   4   7       23.74       35.60     22.96 o 
   3   4   7     3193.55     3025.62     50.77 o 
   4   4   7      442.14      449.99     28.93 o 
   5   4   7     2259.30     2101.47     47.23 o 
   6   4   7      202.29      185.19     33.58 o 
   7   4   7      749.09      782.15     38.74 o 
   8   4   7       76.52       77.88     60.59 o 
  -8   5   7        8.28       28.32     45.01 o 
  -7   5   7      372.38      349.15     43.09 o 
  -6   5   7      149.43      148.99     39.45 o 
  -5   5   7       53.09       87.89     35.70 o 
  -4   5   7      192.87      158.49     33.98 o 
  -3   5   7      243.41      266.51     31.86 o 
  -2   5   7       98.25      126.63     29.23 o 
  -1   5   7     3401.31     3273.22     51.99 o 
   0   5   7        6.48        0.40     23.97 o 
   1   5   7     3551.52     3451.85     51.08 o 
   2   5   7      118.04      130.58     23.87 o 
   3   5   7      242.29      283.41     26.90 o 
   4   5   7      186.72      206.23     27.92 o 
   5   5   7       43.07      149.09     30.75 o 
   6   5   7      151.95      172.65     34.29 o 
   7   5   7      417.81      414.19     37.93 o 
   8   5   7        9.14        0.00     40.96 o 
  -8   6   7      188.98      151.92     46.83 o 
  -7   6   7      555.58      502.08     44.30 o 
  -6   6   7       63.34      104.79     40.26 o 
  -5   6   7     1375.38     1321.75     42.38 o 
  -4   6   7      101.05      134.93     34.59 o 
  -3   6   7      723.11      669.88     34.59 o 
  -2   6   7      631.43      597.96     32.57 o 
  -1   6   7       23.43       49.36     29.43 o 
   0   6   7     1303.27     1233.86     33.68 o 
   1   6   7       42.94       32.06     23.97 o 
   2   6   7      632.68      770.92     35.30 o 
   3   6   7      983.52      960.87     33.68 o 
   4   6   7       95.78      189.85     29.03 o 
   5   6   7     1156.65     1098.83     38.94 o 
   6   6   7       46.89       93.66     34.89 o 
   7   6   7      636.94      666.34     39.75 o 
   8   6   7      188.34      213.52     42.38 o 
  -7   7   7      479.54      401.85     46.02 o 
  -6   7   7       19.28       27.41     41.57 o 
  -5   7   7       84.21       60.89     38.54 o 
  -4   7   7       36.82       76.46     36.41 o 
  -3   7   7      141.64      165.57     34.29 o 
  -2   7   7      222.94      230.71     33.18 o 
  -1   7   7     1116.61     1149.00     36.92 o 
   0   7   7        6.14        0.00     27.71 o 
   1   7   7      910.68      940.44     32.97 o 
   2   7   7      202.04      237.18     27.11 o 
   3   7   7      220.95      237.99     28.72 o 
   4   7   7       26.37       35.00     30.55 o 
   5   7   7       66.59       83.65     32.67 o 
   6   7   7        9.06        8.09     35.81 o 
   7   7   7      497.11      477.00     41.27 o 
  -7   8   7        2.40        0.00     45.62 o 
  -6   8   7      155.13      185.70     43.39 o 
  -5   8   7        2.57        0.00     40.05 o 
  -4   8   7      310.52      250.43     38.43 o 
  -3   8   7       19.43       30.04     35.60 o 
  -2   8   7     4154.11     4225.50     66.86 o 
  -1   8   7       19.48        0.00     33.18 o 
   0   8   7     7108.56     7315.95     88.50 o 
   1   8   7       18.43       31.86     27.31 o 
   2   8   7     3829.74     3858.44     59.88 o 
   3   8   7       21.81       40.96     30.04 o 
   4   8   7      328.85      343.69     32.67 o 
   5   8   7        3.80       45.01     34.49 o 
   6   8   7      174.37      183.27     38.13 o 
   7   8   7        3.84       11.63     40.46 o 
  -7   9   7       67.48       51.89     66.76 o 
  -6   9   7      272.96      307.28     45.21 o 
  -5   9   7        7.72       18.21     42.18 o 
  -4   9   7     1030.06      948.33     44.60 o 
  -3   9   7      109.74       96.90     37.42 o 
  -2   9   7      873.49      903.92     38.84 o 
  -1   9   7      421.73      381.92     36.11 o 
   0   9   7        1.61       15.27     31.66 o 
   1   9   7      391.62      399.92     31.05 o 
   2   9   7      956.05      923.95     35.91 o 
   3   9   7      126.38      157.78     32.37 o 
   4   9   7      943.51      852.54     39.75 o 
   5   9   7        4.96       36.61     36.41 o 
   6   9   7      229.42      238.19     40.15 o 
   7   9   7       82.93      115.71     42.99 o 
  -6  10   7       18.17       31.56     45.41 o 
  -5  10   7      873.61      885.92     46.53 o 
  -4  10   7       20.34       15.48     41.87 o 
  -3  10   7      794.65      733.60     41.77 o 
  -2  10   7        6.62        0.00     37.73 o 
  -1  10   7      189.87      215.03     37.63 o 
   0  10   7        3.82       15.98     33.58 o 
   1  10   7      198.71      192.58     32.47 o 
   2  10   7       10.62       31.35     32.67 o 
   3  10   7      849.85      884.50     40.05 o 
   4  10   7       17.40       50.57     36.51 o 
   5  10   7      855.89      893.00     43.69 o 
   6  10   7       14.09        6.17     40.86 o 
  -5  11   7        4.06        1.62     45.51 o 
  -4  11   7       48.43       25.69     43.59 o 
  -3  11   7       13.10        5.26     41.06 o 
  -2  11   7       34.25       82.94     56.24 o 
  -1  11   7       62.06       38.13     39.45 o 
   0  11   7        5.63       17.30     35.81 o 
   1  11   7       57.48       46.43     34.59 o 
   2  11   7       36.00       77.27     35.50 o 
   3  11   7       10.90       25.29     36.51 o 
   4  11   7       50.86       65.34     38.84 o 
   5  11   7        6.24       32.87     40.66 o 
  -4  12   7        3.53       34.79     45.11 o 
  -3  12   7      221.08      223.22     44.50 o 
  -2  12   7       71.17       91.43     41.97 o 
  -1  12   7       82.15       55.12     41.57 o 
   0  12   7      135.27      167.70     38.94 o 
   1  12   7       78.35       59.88     37.32 o 
   2  12   7       76.31       61.39     37.93 o 
   3  12   7      213.46      233.44     40.15 o 
   4  12   7        4.71        5.66     41.27 o 
  -3  13   7        8.56       36.72     45.41 o 
  -2  13   7      115.84      130.48     44.81 o 
  -1  13   7       19.41       21.34     43.19 o 
   0  13   7        7.44       48.35     40.86 o 
   1  13   7       21.30       25.08     39.75 o 
   2  13   7      118.41      113.28     58.66 o 
   3  13   7        6.98        0.00     42.08 o 
   0   0   8      145.21      153.54     35.70 o 
   1   0   8       33.33       19.22     24.88 o 
   2   0   8        1.39       26.90     25.99 o 
   3   0   8     3754.74     3760.64     58.87 o 
   4   0   8        5.32       14.97     30.85 o 
   5   0   8     3150.81     3051.72     57.25 o 
   6   0   8       25.35       59.27     36.21 o 
   7   0   8     1484.89     1376.17     46.32 o 
   8   0   8       36.14       32.77     43.69 o 
  -8   1   8      883.09      823.72     47.23 o 
  -7   1   8      506.53      529.29     42.38 o 
  -6   1   8      752.73      766.27     40.15 o 
  -5   1   8      784.36      751.80     36.61 o 
  -4   1   8     1609.28     1610.11     41.37 o 
  -3   1   8      461.05      451.00     30.34 o 
  -2   1   8     1841.42     1951.78     40.96 o 
  -1   1   8     1659.37     1682.23     38.43 o 
   0   1   8     3101.00     3205.26     52.29 o 
   1   1   8     1846.51     1879.36     39.14 o 
   2   1   8     1926.01     2058.38     40.76 o 
   3   1   8      464.46      466.07     28.93 o 
   4   1   8     1650.44     1735.23     42.38 o 
   5   1   8      908.48      934.07     37.83 o 
   6   1   8      702.21      791.35     38.13 o 
   7   1   8      468.92      490.25     40.86 o 
   8   1   8      854.59      824.93     45.41 o 
  -8   2   8      578.15      558.11     46.02 o 
  -7   2   8      170.69      163.25     58.06 o 
  -6   2   8      293.40      286.84     39.04 o 
  -5   2   8      244.37      254.58     35.60 o 
  -4   2   8      366.73      364.22     33.68 o 
  -3   2   8      463.47      421.27     31.46 o 
  -2   2   8     1005.37      866.60     32.67 o 
  -1   2   8      788.07      800.56     30.34 o 
   0   2   8     4418.82     4614.90     63.62 o 
   1   2   8      662.43      664.01     27.81 o 
   2   2   8      944.59      923.85     32.26 o 
   3   2   8      377.11      389.20     28.32 o 
   4   2   8      275.87      262.27     30.75 o 
   5   2   8      173.67      209.67     32.77 o 
   6   2   8      280.63      292.71     36.11 o 
   7   2   8      154.70      137.86     39.35 o 
   8   2   8      513.18      566.91     44.30 o 
  -8   3   8      246.52      232.33     45.92 o 
  -7   3   8      613.63      581.68     43.69 o 
  -6   3   8      749.70      671.09     41.06 o 
  -5   3   8     1882.43     1685.77     46.02 o 
  -4   3   8       62.79       48.45     33.28 o 
  -3   3   8     2225.64     2110.78     47.23 o 
  -2   3   8      154.63      156.87     29.53 o 
  -1   3   8      232.66      206.13     28.32 o 
   0   3   8      421.94      427.03     27.21 o 
   1   3   8      256.49      264.59     24.98 o 
   2   3   8      172.13      194.30     25.69 o 
   3   3   8     1944.55     2035.12     42.78 o 
   4   3   8      126.36      181.65     30.14 o 
   5   3   8     1731.93     1718.24     44.60 o 
   6   3   8      732.94      697.69     37.63 o 
   7   3   8      528.62      583.40     39.85 o 
   8   3   8      290.92      358.66     43.39 o 
  -8   4   8      519.96      397.29     47.74 o 
  -7   4   8       30.89       69.49     42.58 o 
  -6   4   8      990.86      844.96     42.58 o 
  -5   4   8       38.33       51.58     52.39 o 
  -4   4   8     1562.04     1441.30     41.77 o 
  -3   4   8      165.25      165.98     32.97 o 
  -2   4   8     3101.42     2958.26     50.27 o 
  -1   4   8       37.31       18.31     29.43 o 
   0   4   8     1139.22     1145.66     33.48 o 
   1   4   8       38.92       33.78     35.10 o 
   2   4   8     3218.79     3253.60     52.29 o 
   3   4   8      161.42      149.59     28.12 o 
   4   4   8     1834.20     1775.69     43.39 o 
   5   4   8       35.34       45.01     32.06 o 
   6   4   8     1155.50     1051.09     41.57 o 
   7   4   8       33.42       15.27     38.54 o 
   8   4   8      589.92      662.70     44.00 o 
  -8   5   8      250.99      271.98     47.64 o 
  -7   5   8      237.33      236.78     63.52 o 
  -6   5   8       62.62       91.03     58.06 o 
  -5   5   8      106.17      150.30     38.23 o 
  -4   5   8      616.11      544.86     36.82 o 
  -3   5   8      987.40      849.91     36.72 o 
  -2   5   8     1093.95     1000.72     36.82 o 
  -1   5   8     1884.67     1791.77     42.18 o 
   0   5   8     1121.61     1101.36     34.19 o 
   1   5   8     1897.37     1898.88     42.08 o 
   2   5   8     1207.40     1130.69     35.40 o 
   3   5   8     1123.62     1084.26     35.10 o 
   4   5   8      658.72      652.89     33.98 o 
   5   5   8      152.46      159.81     33.18 o 
   6   5   8       77.15       84.86     36.01 o 
   7   5   8      332.45      364.83     40.15 o 
   8   5   8      278.55      329.02     43.69 o 
  -7   6   8     1039.50      910.20     47.64 o 
  -6   6   8      300.82      267.32     42.78 o 
  -5   6   8     1353.63     1236.28     44.71 o 
  -4   6   8      644.31      626.59     37.63 o 
  -3   6   8      664.11      672.61     36.92 o 
  -2   6   8      413.48      398.41     34.19 o 
  -1   6   8      892.28      839.60     35.50 o 
   0   6   8      519.04      542.64     30.55 o 
   1   6   8      699.19      738.35     30.65 o 
   2   6   8      438.64      466.78     28.83 o 
   3   6   8      623.77      616.78     32.06 o 
   4   6   8      600.53      592.50     33.07 o 
   5   6   8     1255.18     1223.84     41.47 o 
   6   6   8      243.30      248.21     37.22 o 
   7   6   8      954.55     1028.13     44.50 o 
  -7   7   8        6.87       37.63     45.92 o 
  -6   7   8      752.39      732.99     45.92 o 
  -5   7   8       48.45       53.20     40.46 o 
  -4   7   8      970.84      844.35     41.97 o 
  -3   7   8       43.29       72.32     35.60 o 
  -2   7   8      505.50      563.27     36.61 o 
  -1   7   8       28.77       32.47     33.48 o 
   0   7   8      549.06      735.01     35.40 o 
   1   7   8       22.00       48.45     27.51 o 
   2   7   8      524.02      659.86     32.77 o 
   3   7   8       31.37       24.98     30.34 o 
   4   7   8      908.06      972.60     37.93 o 
   5   7   8       50.93       14.06     50.27 o 
   6   7   8      687.67      679.28     40.05 o 
   7   7   8        5.86       41.37     40.86 o 
  -7   8   8      201.22      261.96     48.55 o 
  -6   8   8       45.05       62.51     44.60 o 
  -5   8   8       10.65       33.98     42.38 o 
  -4   8   8      229.74      223.53     40.86 o 
  -3   8   8      242.28      278.25     38.74 o 
  -2   8   8      484.28      495.40     37.83 o 
  -1   8   8      979.62     1038.85     40.46 o 
   0   8   8       69.06       94.87     32.26 o 
   1   8   8      892.76      962.69     35.91 o 
   2   8   8      495.14      460.71     32.26 o 
   3   8   8      299.85      295.75     32.67 o 
   4   8   8      210.65      238.80     34.29 o 
   5   8   8        6.70       18.81     35.81 o 
   6   8   8       34.33       45.92     54.31 o 
   7   8   8      247.93      276.83     43.19 o 
  -6   9   8      167.38      152.02     46.83 o 
  -5   9   8      120.40       72.01     44.30 o 
  -4   9   8      538.15      603.53     43.80 o 
  -3   9   8       88.59       82.43     39.24 o 
  -2   9   8      162.33      203.30     38.33 o 
  -1   9   8       54.47      110.85     37.02 o 
   0   9   8       84.89       55.83     33.58 o 
   1   9   8       46.97      105.09     31.86 o 
   2   9   8      134.67      176.60     32.37 o 
   3   9   8       98.03      149.49     34.19 o 
   4   9   8      578.54      596.45     38.33 o 
   5   9   8      122.91      175.89     39.04 o 
   6   9   8      152.86      146.05     41.27 o 
  -5  10   8       74.38       60.48     45.82 o 
  -4  10   8      462.60      464.55     44.81 o 
  -3  10   8       61.22       82.03     41.57 o 
  -2  10   8      278.80      319.21     40.66 o 
  -1  10   8       22.61       26.90     39.24 o 
   0  10   8       63.42       79.09     35.70 o 
   1  10   8       11.88       47.54     33.48 o 
   2  10   8      324.01      392.94     35.40 o 
   3  10   8       68.35       72.01     36.01 o 
   4  10   8      497.96      569.24     39.85 o 
   5  10   8       75.52       85.16     40.46 o 
  -5  11   8       17.64        0.00     46.32 o 
  -4  11   8        0.40       19.52     45.01 o 
  -3  11   8       99.39       50.27     43.19 o 
  -2  11   8        2.79        7.38     42.08 o 
  -1  11   8      583.93      606.86     43.19 o 
   0  11   8        0.60       18.10     37.63 o 
   1  11   8      522.90      567.92     39.55 o 
   2  11   8        5.73       23.26     36.92 o 
   3  11   8       91.62       87.69     38.43 o 
   4  11   8        1.91       15.58     40.26 o 
   5  11   8       28.23       62.91     42.28 o 
  -3  12   8      125.42       49.16     63.82 o 
  -2  12   8       81.80      122.59     44.60 o 
  -1  12   8      166.49      226.56     43.59 o 
   0  12   8      150.81      183.68     41.17 o 
   1  12   8      165.50      201.88     39.35 o 
   2  12   8       80.13       75.66     40.05 o 
   3  12   8      123.03      130.68     41.17 o 
  -2  13   8       24.68       71.71     46.12 o 
  -1  13   8        6.20       37.52     45.11 o 
   0  13   8        2.64        8.80     42.89 o 
   1  13   8        5.76        0.81     41.27 o 
   2  13   8       32.19       32.06     42.48 o 
   1   0   9      190.76      186.51     28.32 o 
   2   0   9     3612.13     3718.76     59.57 o 
   3   0   9       76.41       74.64     31.05 o 
   4   0   9     6188.77     6403.43     85.57 o 
   5   0   9       21.63       58.36     35.60 o 
   6   0   9     3062.84     3016.02     59.57 o 
   7   0   9       72.53       28.02     42.48 o 
   8   0   9      691.96      659.97     47.13 o 
  -8   1   9       93.45      103.98     46.43 o 
  -7   1   9      295.74      298.07     43.29 o 
  -6   1   9       80.75      119.15     39.45 o 
  -5   1   9      611.72      562.36     38.23 o 
  -4   1   9     1559.78     1607.89     43.09 o 
  -3   1   9      773.73      791.15     35.20 o 
  -2   1   9      899.37      960.67     34.49 o 
  -1   1   9      189.93      186.71     29.33 o 
   0   1   9     1550.67     1601.11     39.45 o 
   1   1   9      158.25      188.63     27.92 o 
   2   1   9      954.27     1011.74     34.39 o 
   3   1   9      732.84      760.00     33.78 o 
   4   1   9     1622.34     1704.08     44.20 o 
   5   1   9      484.09      498.54     36.61 o 
   6   1   9       53.31       75.76     38.03 o 
   7   1   9      295.46      280.67     42.28 o 
   8   1   9       94.22       47.84     45.41 o 
  -8   2   9      119.64      135.33     47.34 o 
  -7   2   9      967.13      842.63     46.02 o 
  -6   2   9      261.31      198.34     40.96 o 
  -5   2   9      457.70      420.76     38.43 o 
  -4   2   9      397.15      366.75     35.70 o 
  -3   2   9      638.76      580.47     34.49 o 
  -2   2   9      300.32      260.45     31.05 o 
  -1   2   9     2818.68     2832.03     52.09 o 
   0   2   9      223.03      226.77     28.22 o 
   1   2   9     2719.41     2746.06     48.85 o 
   2   2   9      357.43      380.61     29.23 o 
   3   2   9      591.30      581.88     31.46 o 
   4   2   9      439.29      454.84     33.68 o 
   5   2   9      355.25      331.25     35.50 o 
   6   2   9      253.97      256.30     38.23 o 
   7   2   9      936.97      904.03     44.00 o 
   8   2   9      116.52      131.18     44.50 o 
  -8   3   9       89.57      133.00     46.93 o 
  -7   3   9      303.66      271.77     44.81 o 
  -6   3   9       75.09       91.64     59.17 o 
  -5   3   9      376.02      401.04     38.94 o 
  -4   3   9      153.91      166.79     35.70 o 
  -3   3   9       34.98       34.19     33.58 o 
  -2   3   9      468.95      403.56     33.07 o 
  -1   3   9     1954.64     2010.74     45.31 o 
   0   3   9      349.77      345.81     29.13 o 
   1   3   9     1925.71     1996.58     42.89 o 
   2   3   9      506.85      496.31     29.33 o 
   3   3   9       49.88       72.92     30.14 o 
   4   3   9      195.81      206.44     32.16 o 
   5   3   9      319.32      344.50     35.40 o 
   6   3   9       91.89       96.79     37.32 o 
   7   3   9      310.58      225.55     41.87 o 
   8   3   9      107.19      189.75     44.50 o 
  -8   4   9      117.71      126.03     48.55 o 
  -7   4   9      206.67      198.44     45.21 o 
  -6   4   9      109.36      125.92     59.47 o 
  -5   4   9       87.84       94.67     38.94 o 
  -4   4   9      315.77      287.86     37.22 o 
  -3   4   9     1044.21     1067.47     38.33 o 
  -2   4   9      451.77      449.59     33.78 o 
  -1   4   9     1886.44     1813.92     43.39 o 
   0   4   9      213.39      214.53     29.53 o 
   1   4   9     1825.19     1878.14     42.48 o 
   2   4   9      546.38      568.94     31.86 o 
   3   4   9     1115.03     1167.10     37.22 o 
   4   4   9      406.35      378.28     33.07 o 
   5   4   9      103.09       64.73     34.79 o 
   6   4   9      161.76      156.37     37.52 o 
   7   4   9      249.98      241.03     41.37 o 
   8   4   9      150.91      162.13     60.79 o 
  -7   5   9        5.55       24.58     45.31 o 
  -6   5   9      221.65      174.07     42.89 o 
  -5   5   9        7.79       40.26     39.35 o 
  -4   5   9      143.95       98.62     37.42 o 
  -3   5   9       50.64       41.06     35.20 o 
  -2   5   9     2437.53     2368.59     49.86 o 
  -1   5   9        5.00        1.62     32.87 o 
   0   5   9     3015.63     3026.74     54.11 o 
   1   5   9        6.23       17.19     27.81 o 
   2   5   9     2098.20     2114.62     45.51 o 
   3   5   9       58.81       55.83     30.65 o 
   4   5   9      166.93      159.40     32.87 o 
   5   5   9        9.27       12.64     35.20 o 
   6   5   9      205.89      206.74     38.64 o 
   7   5   9        6.58       17.50     41.67 o 
  -7   6   9       14.54       28.22     46.53 o 
  -6   6   9     1006.93      871.46     46.83 o 
  -5   6   9       16.56       12.85     40.66 o 
  -4   6   9     1427.98     1437.16     45.21 o 
  -3   6   9       25.01        0.00     36.82 o 
  -2   6   9     2260.67     2191.29     50.37 o 
  -1   6   9       53.34       39.55     34.09 o 
   0   6   9      377.17      380.30     31.76 o 
   1   6   9       49.42       72.72     28.72 o 
   2   6   9     2338.19     2266.23     48.65 o 
   3   6   9       20.68       21.64     31.56 o 
   4   6   9     1468.29     1433.72     43.59 o 
   5   6   9       18.71       11.43     35.40 o 
   6   6   9     1062.67     1010.63     45.11 o 
   7   6   9       14.10        9.51     41.67 o 
  -7   7   9      520.16      446.65     49.46 o 
  -6   7   9       94.87       56.54     45.51 o 
  -5   7   9      948.60      865.29     46.32 o 
  -4   7   9      307.43      275.62     41.57 o 
  -3   7   9      884.35      835.15     41.87 o 
  -2   7   9       46.84       84.35     36.31 o 
  -1   7   9      490.94      433.00     37.63 o 
   0   7   9       55.33       61.80     32.26 o 
   1   7   9      505.16      491.76     31.76 o 
   2   7   9       68.61       88.10     31.05 o 
   3   7   9      889.38      889.66     38.13 o 
   4   7   9      258.51      264.90     35.50 o 
   5   7   9      918.60      879.85     41.87 o 
   6   7   9       70.17      104.99     39.95 o 
   7   7   9      482.91      466.48     44.50 o 
  -6   8   9        0.84        0.00     46.32 o 
  -5   8   9      334.20      386.07     45.21 o 
  -4   8   9       32.32        0.00     41.97 o 
  -3   8   9      307.46      270.56     41.06 o 
  -2   8   9       34.47       28.12     38.13 o 
  -1   8   9      294.94      284.42     38.84 o 
   0   8   9       27.10       24.48     33.48 o 
   1   8   9      268.84      269.45     32.57 o 
   2   8   9       29.97       24.17     32.47 o 
   3   8   9      348.19      341.97     35.50 o 
   4   8   9       31.79       51.18     36.01 o 
   5   8   9      321.03      354.41     39.35 o 
   6   8   9        1.42        7.18     41.27 o 
  -6   9   9      106.04      106.20     48.04 o 
  -5   9   9      199.67      235.16     46.12 o 
  -4   9   9      113.00      143.42     43.49 o 
  -3   9   9      255.99      318.60     42.38 o 
  -2   9   9      266.81      235.46     40.86 o 
  -1   9   9        3.94        0.00     39.14 o 
   0   9   9      349.44      379.49     36.82 o 
   1   9   9        0.91       18.00     33.38 o 
   2   9   9      297.82      325.08     35.30 o 
   3   9   9      291.06      330.13     36.92 o 
   4   9   9      120.66      163.15     38.54 o 
   5   9   9      200.73      224.44     40.86 o 
   6   9   9       98.43      179.53     43.49 o 
  -5  10   9        1.28        0.00     47.54 o 
  -4  10   9       79.38       89.92     45.51 o 
  -3  10   9        7.66       35.10     43.09 o 
  -2  10   9       67.79       43.80     41.87 o 
  -1  10   9       62.05      113.28     58.06 o 
   0  10   9      158.10      224.54     38.43 o 
   1  10   9       49.70      117.73     36.11 o 
   2  10   9       81.72       81.42     36.82 o 
   3  10   9        5.20        0.00     37.73 o 
   4  10   9       80.10       47.44     40.26 o 
   5  10   9        1.89       25.79     41.97 o 
  -4  11   9       66.78        3.74     66.76 o 
  -3  11   9       22.20       27.21     45.31 o 
  -2  11   9      437.10      493.99     45.41 o 
  -1  11   9        6.29       59.57     42.99 o 
   0  11   9      991.16     1008.20     46.63 o 
   1  11   9        4.75       31.66     37.93 o 
   2  11   9      418.60      487.51     40.36 o 
   3  11   9       23.90       44.10     40.26 o 
   4  11   9       65.04       88.30     43.09 o 
  -2  12   9       48.75       62.51     46.22 o 
  -1  12   9      128.60      109.34     45.62 o 
   0  12   9       31.42        3.24     42.48 o 
   1  12   9      108.95       75.15     57.85 o 
   2  12   9       45.13       31.46     41.77 o 
   0   0  10     3328.32     3808.88     84.05 o 
   1   0  10      109.11       76.06     30.75 o 
   2   0  10      776.73      827.06     34.79 o 
   3   0  10      489.72      505.21     34.79 o 
   4   0  10       92.14       90.22     53.00 o 
   5   0  10      436.48      444.53     39.65 o 
   6   0  10      354.85      350.87     41.57 o 
   7   0  10      174.11      174.57     44.60 o 
   8   0  10      632.45      601.10     48.95 o 
  -7   1  10       61.60       81.12     44.50 o 
  -6   1  10       73.65       51.38     41.57 o 
  -5   1  10       55.56       98.41     38.74 o 
  -4   1  10      566.94      528.68     38.13 o 
  -3   1  10       47.57        9.31     34.29 o 
  -2   1  10     1314.06     1418.55     41.17 o 
  -1   1  10      289.08      253.47     32.57 o 
   0   1  10     1339.09     1397.41     40.05 o 
   1   1  10      258.05      231.42     30.65 o 
   2   1  10     1308.64     1337.83     40.86 o 
   3   1  10       32.64       36.51     44.91 o 
   4   1  10      641.49      613.34     37.12 o 
   5   1  10       47.40       51.89     37.32 o 
   6   1  10      101.82      107.11     40.66 o 
   7   1  10       55.69       68.27     43.69 o 
  -7   2  10      258.58      233.74     45.82 o 
  -6   2  10      289.01      279.97     43.39 o 
  -5   2  10      501.50      500.76     40.76 o 
  -4   2  10      777.19      695.26     39.55 o 
  -3   2  10     1432.99     1400.24     44.60 o 
  -2   2  10     1251.35     1296.57     41.17 o 
  -1   2  10      870.06      896.34     37.42 o 
   0   2  10      774.86      822.00     34.09 o 
   1   2  10      756.38      751.20     33.88 o 
   2   2  10     1271.21     1358.16     40.26 o 
   3   2  10     1406.24     1354.62     42.38 o 
   4   2  10      841.57      856.79     39.14 o 
   5   2  10      494.43      487.11     38.33 o 
   6   2  10      349.81      363.51     40.86 o 
   7   2  10      289.12      274.61     44.00 o 
  -7   3  10      845.09      699.21     48.35 o 
  -6   3  10       65.77       86.17     43.29 o 
  -5   3  10     1300.46     1171.75     45.11 o 
  -4   3  10      196.74      176.29     38.23 o 
  -3   3  10      758.73      736.13     38.33 o 
  -2   3  10      324.83      335.39     35.10 o 
  -1   3  10      409.27      426.63     34.39 o 
   0   3  10      280.46      288.77     31.25 o 
   1   3  10      387.42      396.28     30.95 o 
   2   3  10      343.50      376.66     31.46 o 
   3   3  10      796.08      884.10     37.12 o 
   4   3  10      195.24      200.97     35.30 o 
   5   3  10     1112.59     1119.56     42.28 o 
   6   3  10       51.81        0.00     39.75 o 
   7   3  10      869.11      790.74     45.31 o 
  -7   4  10      370.61      293.72     48.14 o 
  -6   4  10      493.31      412.77     45.21 o 
  -5   4  10      772.16      732.89     43.69 o 
  -4   4  10      597.80      518.57     40.36 o 
  -3   4  10      344.63      347.53     37.83 o 
  -2   4  10      547.75      489.44     36.41 o 
  -1   4  10      387.30      386.27     35.40 o 
   0   4  10      482.09      505.21     33.28 o 
   1   4  10      298.92      300.80     30.95 o 
   2   4  10      631.74      710.33     34.19 o 
   3   4  10      274.60      326.39     33.28 o 
   4   4  10      569.85      576.62     36.21 o 
   5   4  10      703.65      689.50     39.55 o 
   6   4  10      473.61      468.09     41.17 o 
   7   4  10      321.30      355.32     43.80 o 
  -7   5  10       32.78       74.24     47.23 o 
  -6   5  10      358.41      295.64     45.92 o 
  -5   5  10       15.93       26.90     41.67 o 
  -4   5  10      858.92      716.00     42.08 o 
  -3   5  10       77.47       66.25     38.03 o 
  -2   5  10     1165.09     1139.29     42.38 o 
  -1   5  10      233.76      241.33     35.91 o 
   0   5  10      695.62      711.04     35.30 o 
   1   5  10      236.35      221.10     31.15 o 
   2   5  10     1165.10     1102.17     38.84 o 
   3   5  10       87.29       65.14     33.18 o 
   4   5  10      814.93      840.00     39.24 o 
   5   5  10       17.15       42.28     37.32 o 
   6   5  10      338.77      388.49     41.47 o 
   7   5  10       43.78       35.20     43.29 o 
  -6   6  10      183.15      188.73     46.43 o 
  -5   6  10       63.79       34.49     43.39 o 
  -4   6  10       78.03      116.32     40.96 o 
  -3   6  10      121.11       78.79     39.75 o 
  -2   6  10      597.74      561.65     39.45 o 
  -1   6  10       26.51       39.95     36.82 o 
   0   6  10      733.76      666.64     35.60 o 
   1   6  10       27.32        9.00     32.06 o 
   2   6  10      537.74      528.48     34.19 o 
   3   6  10      100.63       85.87     34.29 o 
   4   6  10      112.24      221.51     36.11 o 
   5   6  10       64.99       81.12     38.33 o 
   6   6  10      171.08      171.34     41.97 o 
  -6   7  10      232.49      247.10     47.84 o 
  -5   7  10       33.71       29.13     44.91 o 
  -4   7  10      427.29      413.98     43.80 o 
  -3   7  10       43.08       72.22     40.66 o 
  -2   7  10      271.67      288.46     39.55 o 
  -1   7  10      316.89      318.81     39.35 o 
   0   7  10       28.31       62.81     34.29 o 
   1   7  10      283.19      305.76     33.78 o 
   2   7  10      284.23      341.87     34.19 o 
   3   7  10       59.21       93.66     35.60 o 
   4   7  10      459.34      460.41     38.43 o 
   5   7  10       38.91       53.10     39.55 o 
   6   7  10      219.24      223.43     42.68 o 
  -5   8  10        7.43       38.23     46.12 o 
  -4   8  10       77.68      101.35     44.30 o 
  -3   8  10      157.09      169.42     42.18 o 
  -2   8  10       62.30       82.13     40.66 o 
  -1   8  10      792.95      830.19     42.78 o 
   0   8  10       36.65       44.30     55.12 o 
   1   8  10      816.00      888.55     40.26 o 
   2   8  10       79.58       91.23     35.40 o 
   3   8  10      173.71      152.22     36.82 o 
   4   8  10       83.01       99.02     38.74 o 
   5   8  10        9.89       16.69     40.86 o 
  -5   9  10      105.04      110.25     47.94 o 
  -4   9  10      152.21      180.95     46.12 o 
  -3   9  10      291.21      340.96     44.20 o 
  -2   9  10      129.89      157.28     42.89 o 
  -1   9  10      582.30      668.76     44.10 o 
   0   9  10      285.10      327.50     38.84 o 
   1   9  10      506.56      591.79     38.33 o 
   2   9  10      128.82      166.28     37.22 o 
   3   9  10      262.34      312.54     39.14 o 
   4   9  10      144.00      226.56     40.76 o 
   5   9  10      139.68      155.66     42.89 o 
  -4  10  10      212.00      261.96     48.04 o 
  -3  10  10       48.20       74.64     45.51 o 
  -2  10  10      110.61      172.45     44.30 o 
  -1  10  10       24.02      130.98     43.09 o 
   0  10  10       37.07       54.42     40.46 o 
   1  10  10       25.49       19.82     38.13 o 
   2  10  10      117.45      133.31     39.24 o 
   3  10  10       47.39       77.88     40.26 o 
   4  10  10      204.62      263.08     43.49 o 
  -3  11  10       25.13        0.00     47.44 o 
  -2  11  10       81.34      107.82     46.22 o 
  -1  11  10       47.74       38.64     45.11 o 
   0  11  10        0.66        5.26     41.97 o 
   1  11  10       38.34       78.08     40.56 o 
   2  11  10       82.72       77.58     41.57 o 
   3  11  10       30.97       20.43     42.48 o 
   0  12  10        4.50       24.98     44.00 o 
   1   0  11     2094.22     2401.56     50.67 o 
   2   0  11       10.07        7.79     33.98 o 
   3   0  11       22.23       22.66     48.95 o 
   4   0  11        1.52       31.46     38.33 o 
   5   0  11       21.10        8.39     39.65 o 
   6   0  11      191.83      202.79     43.80 o 
   7   0  11      567.15      572.78     47.74 o 
  -7   1  11      222.62      187.22     47.13 o 
  -6   1  11      337.51      295.24     44.81 o 
  -5   1  11      240.00      227.68     41.57 o 
  -4   1  11      600.17      582.39     40.96 o 
  -3   1  11      517.84      508.25     38.43 o 
  -2   1  11      874.09      880.05     40.05 o 
  -1   1  11      620.70      603.63     36.92 o 
   0   1  11      363.58      393.25     33.78 o 
   1   1  11      673.81      688.99     35.10 o 
   2   1  11      953.51      944.99     39.45 o 
   3   1  11      571.47      631.14     37.22 o 
   4   1  11      728.41      719.64     40.46 o 
   5   1  11      344.38      368.67     40.76 o 
   6   1  11      418.69      384.45     43.49 o 
   7   1  11      241.96      221.71     46.63 o 
  -7   2  11        8.63       40.15     47.34 o 
  -6   2  11      232.77      250.43     45.31 o 
  -5   2  11       66.25       51.08     41.77 o 
  -4   2  11      695.58      694.25     41.87 o 
  -3   2  11        4.31       10.11     37.52 o 
  -2   2  11      236.41      232.23     36.82 o 
  -1   2  11       77.35       54.42     35.30 o 
   0   2  11      430.83      451.10     34.29 o 
   1   2  11       69.40      120.56     32.97 o 
   2   2  11      184.20      186.00     34.09 o 
   3   2  11        4.64       33.88     35.00 o 
   4   2  11      742.07      761.61     39.65 o 
   5   2  11       53.00       75.86     39.45 o 
   6   2  11      265.00      273.59     43.19 o 
   7   2  11        7.94       33.07     45.21 o 
  -7   3  11      137.71      117.23     48.45 o 
  -6   3  11      594.30      465.47     47.03 o 
  -5   3  11       19.23       45.51     42.48 o 
  -4   3  11      711.68      696.17     43.29 o 
  -3   3  11       47.64       50.17     38.74 o 
  -2   3  11     1124.47     1227.18     41.67 o 
  -1   3  11      217.42      207.04     52.39 o 
   0   3  11       20.92       29.43     33.07 o 
   1   3  11      179.85      140.49     47.84 o 
   2   3  11     1104.36     1176.71     39.95 o 
   3   3  11       62.42       38.43     35.20 o 
   4   3  11      644.43      659.76     39.75 o 
   5   3  11       21.93       26.90     39.65 o 
   6   3  11      600.56      554.07     44.00 o 
   7   3  11      136.42      179.43     68.37 o 
  -6   4  11      187.17      172.05     46.53 o 
  -5   4  11      209.77      177.20     44.00 o 
  -4   4  11      589.74      549.11     43.29 o 
  -3   4  11      220.63      214.63     39.85 o 
  -2   4  11      242.26      228.99     38.54 o 
  -1   4  11      122.13      107.72     37.02 o 
   0   4  11       21.41       27.31     33.88 o 
   1   4  11      138.47      158.29     32.77 o 
   2   4  11      313.10      352.99     35.10 o 
   3   4  11      237.50      231.01     36.21 o 
   4   4  11      627.88      614.05     40.05 o 
   5   4  11      211.57      213.41     40.36 o 
   6   4  11      183.18      184.39     43.39 o 
  -6   5  11       23.66       13.15     46.83 o 
  -5   5  11      548.28      490.95     45.51 o 
  -4   5  11       83.78       45.01     42.18 o 
  -3   5  11      394.99      428.35     41.67 o 
  -2   5  11       89.21      117.02     54.01 o 
  -1   5  11      572.60      520.49     39.55 o 
   0   5  11       91.63      110.15     34.79 o 
   1   5  11      503.83      567.82     35.40 o 
   2   5  11      122.02       88.50     35.00 o 
   3   5  11      462.95      509.46     37.32 o 
   4   5  11       86.16       73.03     37.73 o 
   5   5  11      502.75      464.55     41.57 o 
   6   5  11       27.61       80.41     43.09 o 
  -6   6  11      103.78      152.42     47.64 o 
  -5   6  11       81.75       95.38     44.91 o 
  -4   6  11      207.88      180.34     43.49 o 
  -3   6  11      255.07      206.44     58.36 o 
  -2   6  11      254.66      255.39     40.66 o 
  -1   6  11      392.77      400.83     40.56 o 
   0   6  11      184.74      174.17     35.81 o 
   1   6  11      344.87      357.85     35.60 o 
   2   6  11      274.79      325.08     35.81 o 
   3   6  11      251.75      279.16     37.52 o 
   4   6  11      225.26      261.46     38.94 o 
   5   6  11       74.07       68.07     40.46 o 
   6   6  11       92.87       68.07     43.49 o 
  -5   7  11        9.58        0.00     47.23 o 
  -4   7  11       56.51       70.19     45.01 o 
  -2   7  11      309.48      287.96     42.38 o 
  -1   7  11       94.26      116.01     40.86 o 
   0   7  11      356.48      411.25     38.43 o 
   1   7  11       86.97       93.96     35.60 o 
   2   7  11      358.38      376.66     36.92 o 
   3   7  11       60.89       79.40     37.73 o 
   4   7  11       74.65      102.46     39.45 o 
   5   7  11        9.01       33.88     41.27 o 
  -5   8  11       70.34       71.71     48.25 o 
  -4   8  11       32.00       36.92     46.02 o 
  -3   8  11      128.61       61.39     44.71 o 
  -2   8  11      239.56      258.73     43.80 o 
  -1   8  11       29.99       19.22     42.28 o 
   0   8  11      372.49      356.84     39.95 o 
   1   8  11       29.36       57.85     37.12 o 
   2   8  11      210.45      235.06     38.74 o 
   3   8  11      137.77      163.25     39.55 o 
   4   8  11       18.53       30.55     41.06 o 
   5   8  11       87.92       90.42     43.39 o 
  -4   9  11       54.02      147.67     48.45 o 
  -3   9  11       24.55        0.00     64.83 o 
  -2   9  11      173.46      195.51     44.91 o 
  -1   9  11        0.45       38.03     43.59 o 
   0   9  11      241.08      303.74     41.17 o 
   1   9  11        0.13       16.59     38.33 o 
   2   9  11      164.28      222.92     39.55 o 
   3   9  11       29.47        6.88     41.17 o 
   4   9  11       55.76       62.51     43.19 o 
  -3  10  11      135.18      184.28     47.84 o 
  -2  10  11       28.08       47.34     46.22 o 
  -1  10  11      138.35      204.01     64.63 o 
   0  10  11       65.41       78.69     42.48 o 
   1  10  11      122.11      135.74     40.66 o 
   2  10  11       25.87       29.53     41.17 o 
   3  10  11      132.76      148.48     42.89 o 
  -1  11  11       21.14        0.00     66.45 o 
   0  11  11        3.73        0.00     44.00 o 
   1  11  11       23.51       39.55     42.68 o 
   0   0  12       78.51       89.21     51.38 o 
   1   0  12       98.23      127.04     53.51 o 
   2   0  12      128.61      141.10     37.02 o 
   3   0  12       25.16       23.87     38.84 o 
   4   0  12       17.49       17.19     40.36 o 
   5   0  12      285.47      281.79     43.80 o 
   6   0  12        0.41       16.79     45.41 o 
  -6   1  12      149.89      156.67     46.73 o 
  -5   1  12      651.23      668.26     45.82 o 
  -4   1  12      204.53      188.94     41.67 o 
  -3   1  12      613.91      679.18     41.37 o 
  -2   1  12      409.87      352.79     38.84 o 
  -1   1  12      272.26      282.50     37.63 o 
   0   1  12      206.88      208.36     35.81 o 
   1   1  12      214.00      226.26     36.51 o 
   2   1  12      437.76      423.79     37.73 o 
   3   1  12      672.45      784.17     41.37 o 
   4   1  12      157.90      180.44     40.76 o 
   5   1  12      559.91      599.18     44.00 o 
   6   1  12      121.87      128.35     45.21 o 
  -6   2  12      125.49       95.88     47.13 o 
  -5   2  12       19.23       60.48     44.10 o 
  -4   2  12      727.98      704.37     44.60 o 
  -3   2  12        3.34        4.05     39.75 o 
  -2   2  12      782.21      771.63     41.37 o 
  -1   2  12       17.14       11.63     37.52 o 
   0   2  12      147.05      126.63     35.70 o 
   1   2  12       13.08       18.41     35.40 o 
   2   2  12      813.18      801.87     40.05 o 
   3   2  12        4.69        5.87     37.73 o 
   4   2  12      692.32      621.43     42.78 o 
   5   2  12       17.71       40.86     41.87 o 
   6   2  12      116.89      137.15     44.81 o 
  -6   3  12      127.26      115.81     47.54 o 
  -5   3  12       19.65        0.00     44.60 o 
  -4   3  12       67.16       61.80     42.99 o 
  -3   3  12       42.24       10.52     40.96 o 
  -2   3  12     1600.63     1727.64     49.97 o 
  -1   3  12        6.08       24.27     55.63 o 
   0   3  12     2127.59     2403.49     53.81 o 
   1   3  12        8.22       41.57     35.50 o 
   2   3  12     1509.27     1562.37     48.04 o 
   3   3  12       34.27       21.34     38.03 o 
   4   3  12       77.35       83.55     40.05 o 
   5   3  12       19.83       45.92     41.97 o 
   6   3  12      129.17      157.68     44.71 o 
  -6   4  12        7.96        4.55     47.54 o 
  -5   4  12        1.49        5.87     45.72 o 
  -4   4  12      127.21      118.04     43.90 o 
  -3   4  12      105.35       67.77     42.38 o 
  -2   4  12       25.12       47.94     40.05 o 
  -1   4  12      571.36      529.99     41.57 o 
   0   4  12       25.19       19.62     36.82 o 
   1   4  12      509.03      522.71     37.12 o 
   2   4  12       30.84        4.96     36.51 o 
   3   4  12      106.32      110.75     38.23 o 
   4   4  12      141.74      184.89     55.12 o 
   5   4  12        0.58        6.27     41.37 o 
   6   4  12        6.70       15.68     44.50 o 
  -5   5  12      196.25      227.47     46.43 o 
  -4   5  12       90.48       77.58     44.60 o 
  -3   5  12      231.92      260.65     43.69 o 
  -2   5  12       97.60      116.92     41.57 o 
  -1   5  12      207.52      240.62     41.06 o 
   0   5  12       61.78       90.63     37.12 o 
   1   5  12      202.15      226.06     36.72 o 
   2   5  12       99.42      135.23     36.92 o 
   3   5  12      232.45      268.84     39.35 o 
   4   5  12       87.02       53.40     40.56 o 
   5   5  12      190.58      178.82     43.39 o 
  -5   6  12       40.45       27.61     65.14 o 
  -4   6  12      104.80      148.88     63.22 o 
  -3   6  12      203.93      199.15     44.60 o 
  -2   6  12      102.56      101.95     42.38 o 
  -1   6  12      612.64      624.56     43.80 o 
   0   6  12      121.97      136.44     38.33 o 
   1   6  12      619.64      668.97     39.35 o 
   2   6  12      101.10      118.04     37.93 o 
   3   6  12      189.35      177.20     39.75 o 
   4   6  12      103.61      111.87     56.24 o 
   5   6  12       56.33       73.63     42.58 o 
  -4   7  12       92.71       34.89     67.87 o 
  -3   7  12      201.64      213.72     45.92 o 
  -2   7  12       91.90       87.89     44.10 o 
  -1   7  12      106.27      148.88     43.39 o 
   0   7  12        0.75        1.31     39.55 o 
   1   7  12       93.50      102.16     38.64 o 
   2   7  12       93.53       74.04     38.84 o 
   3   7  12      179.76      276.22     59.78 o 
   4   7  12       92.27      117.43     42.58 o 
  -4   8  12      561.78      600.39     51.18 o 
  -3   8  12       21.49        0.00     46.43 o 
  -2   8  12      235.32      284.82     45.72 o 
  -1   8  12        8.16       74.04     61.09 o 
   0   8  12       75.43       68.58     41.67 o 
   1   8  12        8.27       16.59     39.55 o 
   2   8  12      246.70      288.97     41.27 o 
   3   8  12       25.11       30.44     41.97 o 
   4   8  12      546.92      603.43     45.51 o 
  -3   9  12       24.36       25.79     47.84 o 
  -2   9  12       21.67       71.21     46.63 o 
  -1   9  12       14.04       11.63     45.62 o 
   0   9  12      100.78       69.99     43.09 o 
   1   9  12       14.28       19.12     40.66 o 
   2   9  12       23.41       21.85     41.77 o 
   3   9  12       28.30        3.14     43.29 o 
  -1  10  12      156.07      197.13     48.14 o 
   0  10  12        0.39       17.50     44.40 o 
   1  10  12      140.68      216.35     43.29 o 
   1   0  13      213.34      227.07     39.45 o 
   2   0  13      244.29      253.06     40.56 o 
   3   0  13      128.59       98.51     42.18 o 
   4   0  13       29.92       23.47     43.49 o 
   5   0  13       53.25       61.29     45.41 o 
  -5   1  13       26.67       15.27     45.72 o 
  -4   1  13      488.65      464.66     45.82 o 
  -3   1  13        5.45        0.00     42.08 o 
  -2   1  13      210.91      228.28     41.06 o 
  -1   1  13       31.01       37.32     57.85 o 
   0   1  13       44.00       50.27     53.51 o 
   1   1  13       22.44       18.00     38.33 o 
   2   1  13      196.77      232.33     39.95 o 
   3   1  13        2.33        5.77     41.06 o 
   4   1  13      451.73      439.27     44.71 o 
   5   1  13       29.79       35.91     45.11 o 
  -5   2  13      180.47      201.48     47.54 o 
  -4   2  13      227.30      165.47     45.41 o 
  -3   2  13      196.81      174.27     43.59 o 
  -2   2  13      252.90      313.24     41.97 o 
  -1   2  13      213.55      257.51     41.27 o 
   0   2  13       27.11       42.89     38.43 o 
   1   2  13      198.30      193.39     38.84 o 
   2   2  13      252.75      278.35     39.95 o 
   3   2  13      240.99      266.01     41.37 o 
   4   2  13      171.07      212.40     42.99 o 
   5   2  13      156.28      162.54     44.81 o 
  -5   3  13       13.79       55.43     46.83 o 
  -4   3  13       13.61       30.95     45.11 o 
  -3   3  13      101.70       73.63     43.90 o 
  -2   3  13        2.39        2.23     41.17 o 
  -1   3  13      507.41      637.71     43.69 o 
   0   3  13       35.41       49.56     38.74 o 
   1   3  13      484.05      582.59     40.26 o 
   2   3  13       11.28       43.59     38.64 o 
   3   3  13      128.75      130.17     41.06 o 
   4   3  13       20.24       44.71     42.38 o 
   5   3  13       20.06       13.76     44.20 o 
  -5   4  13       35.75        0.00     47.44 o 
  -4   4  13      260.19      237.69     47.44 o 
  -3   4  13       26.59       50.07     44.40 o 
  -2   4  13      335.68      342.47     44.10 o 
  -1   4  13       22.89       25.18     41.97 o 
   0   4  13      150.72      229.80     39.85 o 
   1   4  13       32.90       36.31     38.54 o 
   2   4  13      369.17      388.60     40.26 o 
   3   4  13       31.34       62.51     40.86 o 
   4   4  13      288.07      330.13     43.29 o 
   5   4  13       48.27       74.44     44.40 o 
  -4   5  13       86.80      106.20     47.34 o 
  -3   5  13      140.76      109.64     46.02 o 
  -2   5  13       37.32       53.00     60.59 o 
  -1   5  13        4.76       32.57     42.68 o 
   0   5  13       30.54        7.89     39.65 o 
   1   5  13        4.09        0.00     38.94 o 
   2   5  13       33.81       21.75     39.35 o 
   3   5  13      138.74      115.20     41.87 o 
   4   5  13       79.00       97.40     43.49 o 
  -4   6  13       10.03       15.78     47.44 o 
  -3   6  13      102.18       33.98     47.44 o 
  -2   6  13       87.45      162.64     44.71 o 
  -1   6  13      182.50      153.64     44.91 o 
   0   6  13       75.25       99.93     41.37 o 
   1   6  13      166.51      166.48     40.26 o 
   2   6  13       76.17       53.91     40.86 o 
   3   6  13      100.79       85.06     42.18 o 
   4   6  13        7.06       14.36     43.39 o 
  -3   7  13       10.96       11.13     47.34 o 
  -2   7  13       47.24       41.17     45.82 o 
  -1   7  13       19.05       66.25     45.62 o 
   0   7  13      116.02      112.98     42.99 o 
   1   7  13       16.94       34.79     40.66 o 
   2   7  13       57.46       70.70     41.47 o 
   3   7  13        7.27        0.20     43.39 o 
  -2   8  13        5.66       43.29     65.95 o 
  -1   8  13       64.80      148.38     47.64 o 
   0   8  13        0.10        0.30     43.80 o 
   1   8  13       54.25       76.97     42.48 o 
   2   8  13        5.78       26.60     42.78 o 
   0   0  14     1039.52     1134.53     67.06 o 
   1   0  14        3.08        6.17     41.77 o 
   2   0  14     1302.43     1399.03     51.68 o 
   3   0  14       12.37       29.43     43.69 o 
   4   0  14       35.79       22.66     46.02 o 
  -4   1  14       44.20       50.37     46.22 o 
  -3   1  14       49.64       17.60     44.81 o 
  -2   1  14      120.00      117.83     44.00 o 
  -1   1  14      132.85      174.57     43.19 o 
   0   1  14        3.98       18.61     40.66 o 
   1   1  14      133.37      143.12     41.47 o 
   2   1  14      125.47      140.99     42.48 o 
   3   1  14       42.50       21.24     43.59 o 
   4   1  14       48.74       56.24     45.51 o 
  -4   2  14       35.88       39.35     47.23 o 
  -3   2  14      140.88      190.05     45.62 o 
  -2   2  14       94.65      123.70     43.39 o 
  -1   2  14      125.36      188.73     43.49 o 
   0   2  14       54.80       62.30     40.86 o 
   1   2  14      128.89      129.26     42.08 o 
   2   2  14       81.71      110.45     41.57 o 
   3   2  14      129.36      184.28     44.00 o 
   4   2  14       35.98       81.72     45.31 o 
  -4   3  14       30.88       53.71     47.64 o 
  -3   3  14        0.60       59.88     46.22 o 
  -2   3  14       26.07        2.63     44.00 o 
  -1   3  14      168.03      182.26     44.81 o 
   0   3  14       10.54       17.19     40.96 o 
   1   3  14      167.19      189.85     41.87 o 
   2   3  14       22.07        7.08     41.57 o 
   3   3  14        4.84       31.15     43.39 o 
   4   3  14       32.64       14.46     45.41 o 
  -4   4  14        2.22        8.29     48.55 o 
  -3   4  14      235.26      213.21     48.14 o 
  -2   4  14       29.82       39.75     45.11 o 
  -1   4  14       93.67      107.01     65.64 o 
   0   4  14        9.60       26.50     41.87 o 
   1   4  14       93.53       48.45     41.87 o 
   2   4  14       37.14       62.91     42.08 o 
   3   4  14      244.34      281.18     45.01 o 
   4   4  14        1.85       36.61     45.31 o 
  -3   5  14        5.64       22.76     48.04 o 
  -2   5  14      160.58      201.98     47.03 o 
  -1   5  14        1.84       43.80     45.62 o 
   0   5  14        2.29       10.62     42.48 o 
   1   5  14        1.25        0.00     41.27 o 
   2   5  14      170.24      197.64     42.68 o 
   3   5  14        3.72        0.00     44.30 o 
  -2   6  14      215.86      326.70     48.14 o 
  -1   6  14        2.08       41.47     46.73 o 
   0   6  14      386.02      380.61     45.01 o 
   1   6  14        1.82        0.00     42.38 o 
   2   6  14      221.32      219.58     44.30 o 
  -1   7  14      226.04      262.06     49.26 o 
   0   7  14        6.65       24.27     44.81 o 
   1   7  14      201.56      243.35     44.30 o 
   1   0  15      199.42      214.43     45.01 o 
   2   0  15       86.94      133.51     67.06 o 
   3   0  15       56.06       31.35     47.13 o 
  -3   1  15       22.34       40.86     47.34 o 
  -2   1  15       75.79      104.08     46.12 o 
  -1   1  15       13.63        5.06     45.11 o 
   0   1  15        1.65       48.85     43.39 o 
   1   1  15       14.04       17.50     44.00 o 
   2   1  15       62.24       90.02     44.60 o 
   3   1  15       19.90       56.13     46.83 o 
  -3   2  15       45.40       77.68     48.55 o 
  -2   2  15       77.64      142.71     46.63 o 
  -1   2  15       19.04       34.09     45.72 o 
   0   2  15       13.97        0.00     43.90 o 
   1   2  15       31.82       81.62     43.59 o 
   2   2  15       85.04       83.24     45.01 o 
   3   2  15       49.59       51.18     46.43 o 
  -2   3  15       22.89        6.88     46.53 o 
  -1   3  15      173.07      155.76     47.23 o 
   0   3  15        9.31       69.49     44.10 o 
   1   3  15      173.99      179.33     44.40 o 
   2   3  15       17.59       28.12     44.50 o 
  -2   4  15      104.86      139.58     48.25 o 
  -1   4  15       51.10       68.88     47.44 o 
   0   4  15       80.06       51.08     45.41 o 
   1   4  15       46.90       81.12     43.90 o 
   2   4  15      100.63       87.49     44.81 o 
  -1   5  15       29.10       68.37     48.25 o 
   0   5  15       24.10       24.38     45.41 o 
   1   5  15       24.57       47.03     44.50 o 
                                                 
